# Supplementary material for: Duration-dependent effects of social isolation on reintegration behavior in the swarming soldier crab, Mictyris guinotae
Source: PLoS One. 2026 Jul 1;21(7):e0350642. doi: 10.1371/journal.pone.0350642 (PMC13322545; doi:10.1371/journal.pone.0350642)
Supplement: S1 Table — Legend for S1 Table (Supplementary Table 1). This file contains the detailed statistical results for Experiment 1 and Experiment 2 as reported in the manuscript. The tables provide the outputs of t-tests comparing behavioral parameters between the experimental (isolated) and control groups across different time segments. These results correspond to the significance markers shown in figures of the main text. File naming convention: s1_experiment1: Statistical results for Experiment 1 (corresponds to Figs 4 and 6). s1_experiment2: Statistical results for Experiment 2 (corresponds to Figs 8, 11 and 14). Column definitions: Experiment: Experimental condition analyzed (e.g., “Exp 1”, “Exp 2 (5 min)”). Parameter (Figure): Behavioral metric tested and corresponding figure in the main text. Time Segment: Time interval used for each test (e.g., “1–50”). Statistical Test: Statistical method employed (t-test). Mean (Main): Mean of the experimental (isolated) group. Variance (Main): Variance of the experimental group. SD (Main): Standard deviation of the experimental group. Mean (Control): Mean of the control group. Variance (Control): Variance of the control group. SD (Control): Standard deviation of the control group. t-value: Test statistic. df: Degrees of freedom. p-value: Resulting p-value. (XLSX) [file pone.0350642.s001.xlsx]

## Sheet: s1_experiment1
Experiment	Parameter Measured (Figure)	Time Segment	Statistical Test Used	Mean (M) - Main	Variance-Main	SD - Main	Mean (M) - Control	Variance-Control	SD - Control	Test Statistic (t-value)	Degrees of Freedom (df)	p-value	Cohen’s d	Percentage difference (%)
Exp 1	Movement Distance (Fig 4C)	1-50	t-test	16.1786	44.3836	6.66211	13.5275	19.5077	4.41675	2.28854	49	0.0264568	0.469054	19.598
Exp 1	Movement Distance (Fig 4C)	51-100	t-test	17.4611	26.8305	5.17982	13.6667	12.4618	3.53012	3.83221	49	0.000362268	0.856061	27.7638
Exp 1	Movement Distance (Fig 4C)	101-148	t-test	15.6901	18.2564	4.27275	13.4449	22.1767	4.70921	2.81519	47	0.00710051	0.499327	16.6986
Exp 1	Nearest Neighbor Distance (Fig 4D)	1-100	t-test	44.7083	504.57	22.4626	50.5992	470.788	21.6976	-5.80344	99	7.83387e-08	-0.266753	-11.6422
Exp 1	Nearest Neighbor Distance (Fig 4D)	101-200	t-test	62.2642	109.423	10.4605	59.0808	139.787	11.8232	2.34762	99	0.0208838	0.285177	5.3881
Exp 1	Nearest Neighbor Distance (Fig 4D)	201-300	t-test	65.0825	222.776	14.9257	55.2583	97.5465	9.87656	5.62509	99	1.72296e-07	0.776278	17.7786
Exp 1	Nearest Neighbor Distance (Fig 4D)	301-400	t-test	52.5783	66.7111	8.16769	68.0242	95.3266	9.76354	-16.5911	99	2.3981e-30	-1.716	-22.7064
Exp 1	Nearest Neighbor Distance (Fig 4D)	401-500	t-test	58.2283	51.5503	7.17985	65.8817	154.164	12.4163	-4.31648	99	3.76389e-05	-0.754629	-11.6168
Exp 1	Nearest Neighbor Distance (Fig 4D)	501-600	t-test	55.73	48.2342	6.94508	69.7283	59.6338	7.72229	-16.5101	99	3.42747e-30	-1.9061	-20.0755
Exp 1	Nearest Neighbor Distance (Fig 4D)	601-700	t-test	57.8117	78.2272	8.84462	66.5108	52.3918	7.23822	-9.54566	99	1.0722e-15	-1.07644	-13.0793
Exp 1	Nearest Neighbor Distance (Fig 4D)	701-748	t-test	40.8976	31.1325	5.57965	64.4392	57.025	7.55149	-13.5648	47	7.24507e-18	-3.54587	-36.5331
Exp 1	Local Polarity (Fig 6)	1-100	t-test	0.753854	0.0655654	0.256057	0.73244	0.0635077	0.252007	0.54255	99	0.588659	0.0842912	2.92357
Exp 1	Local Polarity (Fig 6)	101-200	t-test	0.622354	0.0300434	0.17333	0.627728	0.0338274	0.183922	-0.203305	99	0.839314	-0.030074	-0.85616
Exp 1	Local Polarity (Fig 6)	201-300	t-test	0.605121	0.0344926	0.185722	0.61031	0.056004	0.236652	-0.18273	99	0.855384	-0.0243945	-0.850242
Exp 1	Local Polarity (Fig 6)	301-400	t-test	0.558946	0.0639998	0.252982	0.644603	0.0688442	0.262382	-2.29096	99	0.0240857	-0.332357	-13.2883
Exp 1	Local Polarity (Fig 6)	401-500	t-test	0.647817	0.0447826	0.211619	0.569767	0.0635748	0.25214	2.51683	99	0.0134474	0.335318	13.6985
Exp 1	Local Polarity (Fig 6)	501-600	t-test	0.612707	0.0671872	0.259205	0.555864	0.0649084	0.254771	1.61303	99	0.109922	0.221179	10.226
Exp 1	Local Polarity (Fig 6)	601-700	t-test	0.583336	0.0382352	0.195538	0.560618	0.0538555	0.232068	0.718683	99	0.474029	0.10587	4.05227
Exp 1	Local Polarity (Fig 6)	701-748	t-test	0.491682	0.069806	0.264208	0.602607	0.0649869	0.254925	-2.14614	47	0.0370556	-0.42728	-18.4076

## Sheet: s1_experiment2
Experiment	Parameter Measured (Figure)	Time Segment	Statistical Test Used	Mean (M) - Main	Variance-Main	SD - Main	Mean (M) - Control	Variance - Control	SD - Control	Test Statistic (t-value)	Degrees of Freedom (df)	p-value	Cohen’s d	Percentage difference (%)
Exp 2 (5 min)	Movement Distance (Fig 8A)	2025-01-20	t-test	19.8354	12.5879	3.54794	18.9983	21.5494	4.64213	0.993368	19	0.333014	0.202607	4.40595
Exp 2 (5 min)	Movement Distance (Fig 8A)	21-40	t-test	17.9618	18.3649	4.28543	17.9751	9.33252	3.05492	-0.0115318	19	0.990919	-0.00355303	-0.0735586
Exp 2 (5 min)	Movement Distance (Fig 8A)	41-60	t-test	18.6808	16.2738	4.03408	19.8883	5.66279	2.37966	-1.16557	19	0.258211	-0.364586	-6.07117
Exp 2 (5 min)	Movement Distance (Fig 8A)	61-80	t-test	19.8738	25.9136	5.09054	14.7661	2.80266	1.67411	4.72349	19	0.000147873	1.34797	34.5911
Exp 2 (5 min)	Movement Distance (Fig 8A)	81-100	t-test	19.1704	19.2326	4.38549	15.9236	3.58591	1.89365	2.78764	19	0.0117352	0.961219	20.3896
Exp 2 (5 min)	Movement Distance (Fig 8A)	101-118	t-test	25.6596	23.9418	4.89304	12.5298	4.41382	2.10091	10.7351	17	5.42084e-09	3.487	104.788
Exp 2 (10 min)	Movement Distance (Fig 8B)	2025-01-20	t-test	22.0716	48.6598	6.97566	18.9983	21.5494	4.64213	1.43156	19	0.168514	0.518699	16.1764
Exp 2 (10 min)	Movement Distance (Fig 8B)	21-40	t-test	16.9557	20.5424	4.53237	17.9751	9.33252	3.05492	-0.957195	19	0.350491	-0.26374	-5.67079
Exp 2 (10 min)	Movement Distance (Fig 8B)	41-60	t-test	19.6489	26.5083	5.14862	19.8883	5.66279	2.37966	-0.209504	19	0.836285	-0.059683	-1.20357
Exp 2 (10 min)	Movement Distance (Fig 8B)	61-80	t-test	19.0525	20.6448	4.54365	14.7661	2.80266	1.67411	3.64135	19	0.00173702	1.25189	29.029
Exp 2 (10 min)	Movement Distance (Fig 8B)	81-100	t-test	24.6158	39.4038	6.27724	15.9236	3.58591	1.89365	5.24386	19	4.62478e-05	1.87484	54.587
Exp 2 (10 min)	Movement Distance (Fig 8B)	101-118	t-test	20.7432	10.8486	3.29373	12.5298	4.41382	2.10091	8.36897	17	1.9649e-07	2.9732	65.5507
Exp 2 (30 min)	Movement Distance (Fig 8C)	2025-01-20	t-test	17.997	16.2467	4.03072	18.9983	21.5494	4.64213	-0.795667	19	0.436054	-0.23033	-5.2704
Exp 2 (30 min)	Movement Distance (Fig 8C)	21-40	t-test	16.577	11.4464	3.38325	17.9751	9.33252	3.05492	-1.50542	19	0.14866	-0.433747	-7.77789
Exp 2 (30 min)	Movement Distance (Fig 8C)	41-60	t-test	17.7849	21.7566	4.6644	19.8883	5.66279	2.37966	-1.39169	19	0.180097	-0.568064	-10.5758
Exp 2 (30 min)	Movement Distance (Fig 8C)	61-80	t-test	13.5044	16.3606	4.04482	14.7661	2.80266	1.67411	-1.35665	19	0.190795	-0.407601	-8.54456
Exp 2 (30 min)	Movement Distance (Fig 8C)	81-100	t-test	19.5197	19.4011	4.40466	15.9236	3.58591	1.89365	3.2162	19	0.00454598	1.06074	22.5836
Exp 2 (30 min)	Movement Distance (Fig 8C)	101-118	t-test	18.6477	8.37919	2.89468	12.5298	4.41382	2.10091	7.65391	17	6.62952e-07	2.41896	48.8266
Exp 2 (3 hour)	Movement Distance (Fig 8D)	2025-01-20	t-test	0.462302	0.103328	0.321447	18.9983	21.5494	4.64213	-17.4404	19	3.77835e-13	-5.63346	-97.5666
Exp 2 (3 hour)	Movement Distance (Fig 8D)	21-40	t-test	2.28292	1.94898	1.39606	17.9751	9.33252	3.05492	-20.0425	19	3.06422e-14	-6.60715	-87.2995
Exp 2 (3 hour)	Movement Distance (Fig 8D)	41-60	t-test	2.88915	2.27191	1.50729	19.8883	5.66279	2.37966	-26.7303	19	1.54456e-16	-8.53446	-85.4731
Exp 2 (3 hour)	Movement Distance (Fig 8D)	61-80	t-test	4.76673	6.49705	2.54893	14.7661	2.80266	1.67411	-14.7551	19	7.34985e-12	-4.63716	-67.7184
Exp 2 (3 hour)	Movement Distance (Fig 8D)	81-100	t-test	10.8903	13.1168	3.62172	15.9236	3.58591	1.89365	-5.88765	19	1.14066e-05	-1.7417	-31.609
Exp 2 (3 hour)	Movement Distance (Fig 8D)	101-118	t-test	18.0361	43.4687	6.59308	12.5298	4.41382	2.10091	3.21668	17	0.00506251	1.12534	43.9455
Exp 2 (5 min)	Nearest Neighbor Distance (Fig 11A)	1-100	t-test	45.5845	27.7885	5.27148	46.4875	19.0901	4.36922	-1.20702	99	0.2303	-0.186516	-1.94246
Exp 2 (5 min)	Nearest Neighbor Distance (Fig 11A)	101-200	t-test	32.646	21.4894	4.63566	40.4545	35.665	5.97201	-12.105	99	3.06082e-21	-1.46069	-19.3019
Exp 2 (5 min)	Nearest Neighbor Distance (Fig 11A)	201-300	t-test	39.618	52.8817	7.27198	41.9635	15.6398	3.95472	-2.59555	99	0.0108795	-0.400716	-5.58938
Exp 2 (5 min)	Nearest Neighbor Distance (Fig 11A)	301-400	t-test	43.361	25.8608	5.08535	38.0245	26.7033	5.16752	6.98456	99	3.33234e-10	1.04094	14.0344
Exp 2 (5 min)	Nearest Neighbor Distance (Fig 11A)	401-500	t-test	39.6245	26.8367	5.18041	41.6505	31.1939	5.58515	-2.15593	99	0.0335123	-0.37612	-4.86429
Exp 2 (5 min)	Nearest Neighbor Distance (Fig 11A)	501-597	t-test	47.0835	13.3617	3.65536	48.634	11.4395	3.38223	-3.2182	96	0.00175971	-0.440307	-3.18813
Exp 2 (10 min)	Nearest Neighbor Distance (Fig 11B)	1-100	t-test	47.156	27.2295	5.21819	46.4875	19.0901	4.36922	1.18374	99	0.23935	0.13891	1.43802
Exp 2 (10 min)	Nearest Neighbor Distance (Fig 11B)	101-200	t-test	34.089	52.0357	7.21358	40.4545	35.665	5.97201	-7.56519	99	2.02421e-11	-0.961272	-15.735
Exp 2 (10 min)	Nearest Neighbor Distance (Fig 11B)	201-300	t-test	41.365	29.0351	5.38843	41.9635	15.6398	3.95472	-0.896117	99	0.372364	-0.126633	-1.42624
Exp 2 (10 min)	Nearest Neighbor Distance (Fig 11B)	301-400	t-test	43.811	19.7128	4.43991	38.0245	26.7033	5.16752	7.32014	99	6.64994e-11	1.20115	15.2178
Exp 2 (10 min)	Nearest Neighbor Distance (Fig 11B)	401-500	t-test	41.551	30.224	5.49764	41.6505	31.1939	5.58515	-0.126838	99	0.899326	-0.0179552	-0.238893
Exp 2 (10 min)	Nearest Neighbor Distance (Fig 11B)	501-597	t-test	27.8918	32.3888	5.69112	48.634	11.4395	3.38223	-27.1989	96	6.67104e-47	-4.43092	-42.6497
Exp 2 (30 min)	Nearest Neighbor Distance (Fig 11C)	1-100	t-test	48.504	27.006	5.19673	46.4875	19.0901	4.36922	3.93881	99	0.000152538	0.420031	4.33773
Exp 2 (30 min)	Nearest Neighbor Distance (Fig 11C)	101-200	t-test	36.852	62.9765	7.93577	40.4545	35.665	5.97201	-3.42952	99	0.000882915	-0.512967	-8.90507
Exp 2 (30 min)	Nearest Neighbor Distance (Fig 11C)	201-300	t-test	43.6395	40.8612	6.39228	41.9635	15.6398	3.95472	1.87389	99	0.0638952	0.315327	3.99395
Exp 2 (30 min)	Nearest Neighbor Distance (Fig 11C)	301-400	t-test	37.744	32.3551	5.68816	38.0245	26.7033	5.16752	-0.290881	99	0.771751	-0.0516187	-0.737682
Exp 2 (30 min)	Nearest Neighbor Distance (Fig 11C)	401-500	t-test	41.199	38.3861	6.19565	41.6505	31.1939	5.58515	-0.428609	99	0.669139	-0.0765474	-1.08402
Exp 2 (30 min)	Nearest Neighbor Distance (Fig 11C)	501-597	t-test	49.1232	30.7203	5.54259	48.634	11.4395	3.38223	0.672543	96	0.502854	0.106544	1.00583
Exp 2 (3 hour)	Nearest Neighbor Distance (Fig 11D)	1-100	t-test	25.5937	0.0380022	0.194941	46.4875	19.0901	4.36922	-49.1377	99	2.4078e-71	-6.75612	-44.945
Exp 2 (3 hour)	Nearest Neighbor Distance (Fig 11D)	101-200	t-test	29.5274	24.8944	4.98943	40.4545	35.665	5.97201	-10.7272	99	2.85394e-18	-1.98578	-27.0109
Exp 2 (3 hour)	Nearest Neighbor Distance (Fig 11D)	201-300	t-test	24.8289	5.78362	2.40492	41.9635	15.6398	3.95472	-32.5507	99	1.10223e-54	-5.23532	-40.832
Exp 2 (3 hour)	Nearest Neighbor Distance (Fig 11D)	301-400	t-test	35.9579	15.58	3.94715	38.0245	26.7033	5.16752	-4.92293	99	3.40906e-06	-0.449457	-5.43493
Exp 2 (3 hour)	Nearest Neighbor Distance (Fig 11D)	401-500	t-test	39.9468	11.7741	3.43134	41.6505	31.1939	5.58515	-2.83571	99	0.00554463	-0.367557	-4.09037
Exp 2 (3 hour)	Nearest Neighbor Distance (Fig 11D)	501-597	t-test	42.0966	33.6171	5.79803	48.634	11.4395	3.38223	-14.1336	96	3.44228e-25	-1.37735	-13.4421
Exp 2 (5 min)	Local Polarity (Fig 14A)	1-100	t-test	0.717166	0.0145129	0.120469	0.693703	0.0199102	0.141103	1.45877	99	0.147795	0.178848	3.38236
Exp 2 (5 min)	Local Polarity (Fig 14A)	101-200	t-test	0.683027	0.0249014	0.157802	0.630317	0.0342389	0.185038	1.90854	99	0.0592175	0.306521	8.36235
Exp 2 (5 min)	Local Polarity (Fig 14A)	201-300	t-test	0.689893	0.0257177	0.160367	0.695958	0.0290323	0.170389	-0.276286	99	0.782904	-0.0366572	-0.871472
Exp 2 (5 min)	Local Polarity (Fig 14A)	301-400	t-test	0.652473	0.0282918	0.168202	0.675321	0.0416021	0.203966	-0.844955	99	0.400173	-0.12222	-3.38328
Exp 2 (5 min)	Local Polarity (Fig 14A)	401-500	t-test	0.721981	0.0217556	0.147498	0.729393	0.031265	0.176819	-0.301375	99	0.763761	-0.0455233	-1.0162
Exp 2 (5 min)	Local Polarity (Fig 14A)	501-597	t-test	0.726665	0.013471	0.116065	0.603247	0.0453511	0.212958	5.06103	96	2.0065e-06	0.719651	20.4589
Exp 2 (10 min)	Local Polarity (Fig 14B)	1-100	t-test	0.596789	0.0481531	0.219438	0.693703	0.0199102	0.141103	-4.0132	99	0.000116518	-0.525343	-13.9705
Exp 2 (10 min)	Local Polarity (Fig 14B)	101-200	t-test	0.602426	0.0451523	0.212491	0.630317	0.0342389	0.185038	-0.938034	99	0.35051	-0.139992	-4.42504
Exp 2 (10 min)	Local Polarity (Fig 14B)	201-300	t-test	0.702291	0.0219573	0.14818	0.695958	0.0290323	0.170389	0.264719	99	0.791777	0.0396582	0.909863
Exp 2 (10 min)	Local Polarity (Fig 14B)	301-400	t-test	0.766888	0.0129472	0.113786	0.675321	0.0416021	0.203966	4.04202	99	0.000104884	0.554444	13.559
Exp 2 (10 min)	Local Polarity (Fig 14B)	401-500	t-test	0.696778	0.0213944	0.146268	0.729393	0.031265	0.176819	-1.42134	99	0.158361	-0.201001	-4.47156
Exp 2 (10 min)	Local Polarity (Fig 14B)	501-597	t-test	0.725656	0.0507837	0.225352	0.603247	0.0453511	0.212958	3.79156	96	0.00026155	0.558323	20.2916
Exp 2 (30 min)	Local Polarity (Fig 14C)	1-100	t-test	0.697449	0.0376314	0.193988	0.693703	0.0199102	0.141103	0.158636	99	0.874279	0.0220893	0.540113
Exp 2 (30 min)	Local Polarity (Fig 14C)	101-200	t-test	0.625309	0.0475871	0.218145	0.630317	0.0342389	0.185038	-0.176131	99	0.860551	-0.0247601	-0.794554
Exp 2 (30 min)	Local Polarity (Fig 14C)	201-300	t-test	0.60954	0.032855	0.181259	0.695958	0.0290323	0.170389	-3.42107	99	0.000907785	-0.491269	-12.4171
Exp 2 (30 min)	Local Polarity (Fig 14C)	301-400	t-test	0.64476	0.0450732	0.212305	0.675321	0.0416021	0.203966	-1.10743	99	0.270793	-0.146805	-4.52545
Exp 2 (30 min)	Local Polarity (Fig 14C)	401-500	t-test	0.664708	0.0317253	0.178116	0.729393	0.031265	0.176819	-2.83734	99	0.00551846	-0.364485	-8.86828
Exp 2 (30 min)	Local Polarity (Fig 14C)	501-597	t-test	0.599468	0.0516713	0.227313	0.603247	0.0453511	0.212958	-0.128102	96	0.898336	-0.0171587	-0.626486
Exp 2 (3 hour)	Local Polarity (Fig 14D)	1-100	t-test	0.01	0.01	0.1	0.693703	0.0199102	0.141103	-42.1897	99	4.3597e-65	-5.59078	-98.5585
Exp 2 (3 hour)	Local Polarity (Fig 14D)	101-200	t-test	0.318421	0.184246	0.429238	0.630317	0.0342389	0.185038	-5.94023	99	4.24876e-08	-0.943659	-49.4824
Exp 2 (3 hour)	Local Polarity (Fig 14D)	201-300	t-test	0.488039	0.195539	0.442198	0.695958	0.0290323	0.170389	-4.66495	99	9.67865e-06	-0.620485	-29.8752
Exp 2 (3 hour)	Local Polarity (Fig 14D)	301-400	t-test	0.589095	0.130402	0.361112	0.675321	0.0416021	0.203966	-2.20822	99	0.0295367	-0.294026	-12.7682
Exp 2 (3 hour)	Local Polarity (Fig 14D)	401-500	t-test	0.77487	0.0294312	0.171555	0.729393	0.031265	0.176819	2.17814	99	0.0317703	0.261051	6.23489
Exp 2 (3 hour)	Local Polarity (Fig 14D)	501-597	t-test	0.638796	0.0246832	0.157109	0.603247	0.0453511	0.212958	1.39417	96	0.166486	0.189967	5.89282
