# Supplementary material for: Duration-dependent effects of social isolation on reintegration behavior in the swarming soldier crab, Mictyris guinotae
Source: PLoS One. 2026 Jul 1;21(7):e0350642. doi: 10.1371/journal.pone.0350642 (PMC13322545; doi:10.1371/journal.pone.0350642)
Supplement: S1 Data — Data Legend for Supplementary Data File. File Contents: This supplementary file contains the raw coordinate data from the tracking experiments described in the manuscript. The data is provided in wide format, with each sheet corresponding to a single experimental trial. Sheet/File Naming Convention: experiment1_main: Experiment 1, isolated individual trial (12 crabs total). experiment1_con: Experiment 1, control individual trial (12 crabs total). experiment2_5 min: Experiment 2, 5-minute group isolation trial (20 crabs total). experiment2_10 min: Experiment 2, 10-minute group isolation trial (20 crabs total). experiment2_30 min: Experiment 2, 30-minute group isolation trial (20 crabs total). experiment2_3h: Experiment 2, 3-hour group isolation trial (20 crabs total). experiment2_con: Experiment 2, control group trial (20 crabs total). Data Structure (within each sheet): Rows: Each row represents a single time step. Columns: Coordinates are grouped by individual crab, labeled “NO.1” through “NO.12” (for Exp 1) or “NO.20” (for Exp 2). NO.1_X: X-coordinate (in pixels) for Crab 1. NO.1_Y: Y-coordinate (in pixels) for Crab 1. NO.2_X: X-coordinate (in pixels) for Crab 2. NO.2_Y: Y-coordinate (in pixels) for Crab 2 and so on for all crabs in the trial. (XLSX) [file pone.0350642.s002.xlsx]

## Sheet: experiment1_main
NO.1_X	NO.1_Y	NO.2_X	NO.2_Y	NO.3_X	NO.3_Y	NO.4_X	NO.4_Y	NO.5_X	NO.5_Y	NO.6_X	NO.6_Y	NO.7_X	NO.7_Y	NO.8_X	NO.8_Y	NO.9_X	NO.9_Y	NO.10_X	NO.10_Y	NO.11_X	NO.11_Y	NO.12_X	NO.12_Y
491	222	482.286	250.643	495.231	230.231	510.95	237.75	449.5	229	479.111	266	427.706	220.235	417.733	215.2	494.143	242.643	495	242	450	203	473.5	228.5
491	221.375	482.286	250.643	495.722	229.833	511.105	238.053	449.5	229	479.263	265.947	425.722	220.278	417.733	215.2	494.143	242.643	495	242	450.176	203.176	473.5	228.5
491	220	482.286	250.643	496.368	229.789	511	238.167	449.5	229	479.35	265.7	423.688	220.312	417.733	215.2	494.143	242.643	495	242	450.158	203.842	473.5	228.5
491	220	482.286	250.643	496.75	229.65	511	238.167	449.6	229.2	479.35	265.7	420.556	219.611	417.733	215.2	494.286	242.714	493	242	450.158	203.842	473.5	228.5
491	221.8	482.286	250.643	496.905	229.476	511	238.167	449.6	229.2	479.35	265.7	417.579	219.684	417.733	215.2	494.188	242.688	493	242	450.364	203.636	473.5	228.5
491	221.8	482.286	250.643	497.05	229.3	511	238.167	449.6	229.2	479.35	265.7	413.737	219.842	417.733	215.2	494.188	242.688	493	242	450.1	203.3	473.5	228.5
491	221.375	482.286	250.643	497.55	229.05	511	238.167	449.6	229.2	479.35	265.7	411.05	220.25	417.733	215.2	494.188	242.688	493	242	449.895	203.421	473.481	228.593
491	221.636	482.286	250.643	498.053	229.158	511	238.167	449.857	229.286	479.35	265.7	408.524	220.286	417.733	215.2	494.188	242.688	493	245	449.85	203.3	473.481	228.593
491	221.8	482.4	250.6	498.368	229.368	511	238.167	449.857	229.286	479.476	265.667	404.737	219.895	417.733	215.2	494.133	242.667	493	245	450	203.273	473.481	228.593
491	221.5	482.4	250.6	498.6	229.6	511	238.167	449.857	229.286	479.409	265.773	401	220.737	417.733	215.2	494.133	242.667	493	245	450.1	202.95	473.481	228.593
491	221.667	482.4	250.6	498.81	229.857	511	238.167	449.857	229.286	479.429	265.905	397.842	221.842	417.75	215.188	494.133	242.667	493	245	450.19	203.048	473.481	228.593
493.333	221.667	482.4	250.6	499.333	230	511	238.167	449.857	229.286	479.429	265.905	395.45	222.65	417.733	215.2	494.133	242.667	493	245	450.19	203.048	473.481	228.593
493.5	221.8	482.4	250.6	499.818	230.318	511	238.167	449.857	229.286	479.429	265.905	392.8	223.1	417.733	215.2	494.286	242.714	493	245	450.19	203.048	473.481	228.593
493.333	221.667	482.4	250.6	500.158	230.316	511	238.167	449.857	229.286	479.429	265.905	389.524	223.714	417.75	215.188	494.286	242.714	493	245	450.1	202.95	473.481	228.593
493.333	221.667	482.4	250.6	500.81	230.429	511	238.167	449.857	229.286	479.3	265.95	386.4	224.25	417.75	215.188	494.286	242.714	492.889	243.722	450.1	202.95	473.481	228.593
493.2	221.5	482.4	250.6	501.444	230.5	511	238.167	450	229.25	479.3	265.95	384.45	224.65	417.75	215.188	494.286	242.714	493.778	243.944	450.19	203.048	473.481	228.593
493.2	221.5	482.4	250.6	502.188	230.812	510.941	238.294	450	229.25	479.3	265.95	382.105	224.789	417.75	215.188	494.286	242.714	493.444	243.722	450.19	203.048	473.481	228.593
493.2	221.5	482.4	250.6	503.312	231.25	511	238.167	450	229.25	479.429	265.905	378.75	224.95	417.75	215.188	494.286	242.714	493.526	243.632	450.1	202.95	473.481	228.593
493.2	221.5	482.4	250.6	504.188	231.062	511	238.167	450	229.25	479.5	265.8	376.2	225.65	417.75	215.188	494.286	242.714	493.368	243.053	450.158	203.053	473.481	228.593
493.2	221.5	482.4	250.6	504.529	231.235	511	238.167	450	229.25	479.5	265.8	374.421	226.105	417.75	215.188	494.286	242.714	493.158	242.947	450.158	203.053	473.481	228.593
493.2	221.5	482.4	250.6	505.529	231.706	511	238.167	450	229.25	479.429	265.905	372.895	226.263	417.75	215.188	494.286	242.714	492.9	242.95	450.111	203.167	473.481	228.593
493.2	221.5	482.4	250.6	506.294	232.118	511	238.167	450	229.25	479.429	265.905	371.684	226.421	417.75	215.188	494.286	242.714	492.889	242.722	450.111	203.167	473.481	228.593
493.2	221.5	482.4	250.6	507.611	232.611	511	238.167	450	229.25	479.286	265.81	370.684	226.421	417.75	215.188	494.286	242.714	492.889	242.722	450	203.235	473.481	228.593
493.5	221.8	482.4	250.6	508.188	232.812	511	238.167	449.857	229.286	479.429	265.905	370.684	226.421	417.75	215.188	494.286	242.714	492.9	242.95	449.944	203.111	473.481	228.593
493.333	221.667	482.4	250.6	508.632	232.737	511	238.167	449.857	229.286	479.429	265.905	370.667	226.556	417.75	215.188	494.286	242.714	492.842	242.842	450	203	473.481	228.593
493.333	221.667	482.4	250.6	509.5	232.778	511	238.167	449.857	229.286	479.3	265.95	370.667	226.556	417.75	215.188	494.286	242.714	492.842	242.842	450	203	473.481	228.593
493.333	221.667	482.4	250.6	509.95	232.75	511	238.167	449.857	229.286	479.3	265.95	370.667	226.556	417.75	215.188	494.286	242.714	492.842	242.842	450.1	202.95	473.481	228.593
493.333	221.667	482.4	250.6	510.857	233	511	238.167	449.857	229.286	479.3	265.95	370.737	226.632	417.75	215.188	494.286	242.714	492.842	242.842	450.1	202.95	473.481	228.593
493.333	221.667	483	249.5	511.789	233.316	511	238.167	449.857	229.286	479.3	265.95	370.667	226.556	417.75	215.188	494.333	242.733	492.889	242.722	450.19	203.048	473.481	228.593
493.333	221.667	484.714	247.357	512.389	233.5	511	238.167	450	229.25	479.3	265.95	370.667	226.556	417.733	215.2	494.333	242.733	492.889	242.722	450.19	203.048	473.481	228.593
493.333	221.667	488.214	245.357	513.333	234	511	238.167	450	229.25	479.429	265.905	370.667	226.556	417.733	215.2	494.286	242.714	492.889	242.722	450.19	203.048	473.481	228.593
493.5	221.8	489.643	242.786	514.176	234.235	511	238.167	450	229.25	479.409	265.773	370.667	226.556	417.75	215.188	494.333	242.733	492.889	242.722	450.19	203.048	473.481	228.593
493.333	221.667	492.923	239.615	514.684	234.842	511	238.167	450	229.25	479.409	265.773	370.737	226.632	417.733	215.2	494.188	242.688	492.889	242.722	450.19	203.048	473.481	228.593
493.333	221.667	496.385	236.385	515.333	235	511	238.167	450	229.25	479.429	265.905	370.737	226.632	417.75	215.188	494.533	242.533	492.889	242.722	450.19	203.048	473.385	228.654
493.333	221.667	499.5	232	515.556	234.833	511	238.167	450	229.25	479.429	265.905	370.737	226.632	417.75	215.188	494.846	242.385	492.889	242.722	450.19	203.048	473.481	228.593
493.5	221.8	502.615	228.923	516.368	235.368	511	238.167	450	229.25	479.429	265.905	370.737	226.632	417.75	215.188	495.214	241.643	492.889	242.722	450.19	203.048	473.385	228.654
493.333	221.667	506.214	225.357	517.294	235.706	511	238.167	450	229.25	479.429	265.905	370.737	226.632	417.75	215.188	496.143	241.357	492.889	242.722	450.091	203.091	473.296	228.593
493.333	221.667	510.2	222.2	517.5	235.778	511	238.167	450	229.25	479.429	265.905	370.737	226.632	417.733	215.2	497.077	241.308	492.889	242.722	450.19	203.048	473.385	228.654
493.333	221.667	515.875	217.938	518.333	236	511	238.167	450	229.25	479.429	265.905	370.737	226.632	417.733	215.2	497.167	241.333	492.889	242.722	450.19	203.048	473.481	228.593
493.5	221.8	519.2	215.2	518.842	236.053	511	238.167	449.857	229.286	479.429	265.905	370.737	226.632	417.733	215.2	497.167	241.333	492.889	242.722	450.19	203.048	473.481	228.593
493.333	221.667	524.2	212.2	519.471	236.647	511	238.167	449.857	229.286	479.429	265.905	370.737	226.632	417.733	215.2	497.167	241.333	492.889	242.722	450.19	203.048	473.481	228.593
493.333	221.667	527.417	210.25	520.333	237	511	238.167	450	229.25	479.429	265.905	370.667	226.619	417.733	215.2	497.167	241.333	492.889	242.722	450.19	203.048	473.5	228.5
493.333	221.667	530.786	208.643	520.389	237.222	511	238.167	450	229.25	479.286	265.81	370.737	226.632	417.733	215.2	497.167	241.333	492.889	242.722	450.19	203.048	473.5	228.5
493.5	221.8	534.364	207.545	521.222	237.556	511	238.167	449.857	229.286	479.286	265.81	370.737	226.632	417.733	215.2	497	241.364	492.889	242.722	450.19	203.048	473.5	228.5
493.333	221.667	537.846	206.769	521.474	237.947	511	238.167	450	229.25	479.286	265.81	370.667	226.619	417.733	215.2	497	241.364	492.889	242.722	450.25	203.15	473.481	228.593
492.6	221.9	541.5	205.5	521.842	238.053	511	238.167	450	229.25	479.286	265.81	370.667	226.619	417.75	215.188	497	241.364	492.889	242.722	450.25	203.15	473.481	228.593
491	222.625	544.385	205.385	521.9	238.5	511	238.167	450	229.25	479.35	266	370.667	226.619	417.75	215.188	497	241.364	492.889	242.722	450.25	203.15	473.481	228.593
488.3	222.6	548.615	204.615	522.75	239.15	511	238.167	450	229.25	479.211	266.053	370.75	226.5	417.75	215.188	497	241.364	492.889	242.722	450.19	203.048	473.481	228.593
486.4	222.6	551.308	206.077	522.95	240.25	511	238.167	450	229.25	479.211	266.053	370.65	226.75	417.75	215.188	497.167	241.333	492.889	242.722	450.19	203.048	473.5	228.5
485	220.5	554.455	205.818	523.75	240.95	511	238.167	450	229.25	479.211	266.053	370.737	226.632	417.733	215.2	497.167	241.333	492.889	242.722	450.19	203.048	473.481	228.593
483	219.5	557.545	207.182	523.842	241.842	511	238.167	450	229.25	479.286	265.81	370.737	226.632	417.733	215.2	497.167	241.333	492.889	242.722	450.19	203.048	473.481	228.593
480.333	217.167	558.75	208.583	523.526	242.947	511	238.167	449.857	229.286	479.286	265.81	370.737	226.632	417.733	215.2	497.167	241.333	492.889	242.722	450.19	203.048	473.481	228.593
477.294	215.412	559.25	211.417	523.842	243.316	511	238.167	449.857	229.286	479.333	265.857	370.667	226.556	417.733	215.2	497	241.364	492.947	242.842	450.25	203.15	473.481	228.593
475.444	212.111	560	213.5	524.095	243.905	511	238.167	449.857	229.286	479.429	265.905	370.667	226.556	417.733	215.2	497	241.364	492.947	242.842	450.25	203.15	473.481	228.593
473.118	208.588	559.385	216.385	523.895	244.579	511	238.167	449.857	229.286	479.429	265.905	370.737	226.632	417.733	215.2	497	241.364	492.9	242.95	450.25	203.15	473.5	228.5
471.947	206.053	558.5	218.286	523.737	245.737	511	238.167	449.857	229.286	479.429	265.905	370.737	226.632	417.733	215.2	497	241.364	492.9	242.95	450.19	203.048	473.5	228.5
469.353	203.471	559	220.2	523.737	246.263	511	238.167	450	229.25	479.429	265.905	370.737	226.632	417.75	215.188	497	241.364	492.947	242.842	450.25	203.15	473.5	228.5
466.333	198.857	559.091	221.364	523.053	247.368	511	238.167	450	229.25	479.429	265.905	370.737	226.632	417.75	215.188	497	241.364	492.947	242.842	450.158	203.053	473.5	228.5
462.19	195.048	559	221.5	522.857	247.667	511	238.167	450	229.25	479.429	265.905	370.737	226.632	417.75	215.188	497.167	241.333	492.947	242.842	450.158	203.053	473.481	228.593
457.947	191.789	559	221.5	522.737	249.053	511	238.167	450	229.25	479.35	266	370.737	226.632	417.75	215.188	497.167	241.333	492.947	242.842	450.158	203.053	473.481	228.593
454.333	187.857	559.154	221.462	522.65	249.45	511	238.167	450	229.25	479.429	265.905	370.75	226.5	417.75	215.188	497.167	241.333	492.947	242.842	450.19	203.048	473.481	228.593
450.05	184.75	560	221.5	521.294	250.588	511	238.167	450	229.25	479.429	265.905	370.75	226.5	417.733	215.2	497.167	241.333	492.9	242.95	450.19	203.048	473.481	228.593
445.25	180.95	560	221.5	521.444	251.333	511	238.167	450	229.25	479.5	265.8	370.75	226.5	417.733	215.2	497	241.364	492.9	242.95	450.19	203.048	473.5	228.5
442.316	178.053	559.714	221.5	521.222	251.5	511	238.167	450	229.25	479.5	265.8	370.737	226.632	417.733	215.2	497	241.364	492.9	242.95	450.19	203.048	473.5	228.5
436.45	174.85	559.5	221.714	521	252.9	511	238.167	449.857	229.286	479.476	265.667	370.684	226.684	417.733	215.2	497	241.364	492.947	242.842	450.19	203.048	473.5	228.5
431.316	172.053	559	221.5	520.105	254.421	511	238.167	449.857	229.286	479.476	265.667	370.684	226.684	417.733	215.2	497	241.364	492.889	242.722	450.19	203.048	473.5	228.5
428.474	169.737	559	221.5	519.85	254.75	511	238.167	450	229.25	479.409	265.773	370.75	226.5	417.75	215.188	497	241.364	492.842	242.842	450.19	203.048	473.481	228.593
423.316	168.053	558.909	222.364	518.882	256.294	511	238.167	449.857	229.286	479.409	265.773	370.737	226.632	417.733	215.2	497	241.364	492.889	242.722	450.19	203.048	473.481	228.593
418.158	165.842	559	222.5	518.45	256.7	511	238.167	449.857	229.286	479.409	265.773	370.667	226.619	417.733	215.2	497.167	241.333	492.947	242.842	450.25	203.15	473.481	228.593
414.789	164.053	559.091	223	517.722	257.722	511	238.167	449.857	229.286	479.409	265.773	370.737	226.632	417.75	215.188	497.167	241.333	492.947	242.842	450.25	203.15	473.393	228.536
408.444	163.111	558.909	224.636	516.842	259.789	511	238.167	449.857	229.286	479.368	265.842	370.737	226.632	417.75	215.188	497.077	241.308	492.947	242.842	450.19	203.048	473.5	228.5
404.056	162.889	559.091	226.364	516.895	260.421	511	238.167	450	229.25	479.35	265.7	370.737	226.632	417.75	215.188	497.077	241.308	492.889	242.722	450.19	203.048	473.5	228.5
399.947	161.789	560	228.5	516.722	261.722	511	238.167	450	229.25	479.35	265.7	370.737	226.632	417.75	215.188	497.167	241.333	492.947	242.842	450.19	203.048	473.5	228.5
395.158	160.842	561	230.5	516.15	263	511	238.167	450	229.25	479.409	265.773	370.737	226.632	417.75	215.188	497.167	241.333	492.889	242.722	450.19	203.048	473.5	228.5
390.526	161	562	233.5	515.45	264.7	511	238.167	450	229.25	479.429	265.905	370.737	226.632	417.75	215.188	497.167	241.333	492.889	242.722	450.1	202.95	473.5	228.5
386.25	159.95	561.467	237.133	514.421	265.579	511	238.167	450	229.25	479.429	265.905	370.737	226.632	417.75	215.188	497.077	241.308	492.889	242.722	450.1	202.95	473.5	228.5
381.667	160	560.909	239.636	512.842	266.789	511	238.167	450	229.25	479.409	265.773	370.737	226.632	417.75	215.188	496.917	241.333	492.889	242.722	450.19	203.048	473.5	228.5
377.444	160.111	561	243.5	512.438	268.062	511	238.167	450	229.25	479.409	265.773	370.737	226.632	417.75	215.188	496.917	241.333	492.889	242.722	450.19	203.048	473.5	228.5
372.05	159.25	562	246.5	512.722	268.722	511	238.167	450	229.25	479.35	265.7	370.737	226.632	417.75	215.188	497.167	241.333	492.889	242.722	450.19	203.048	473.481	228.593
367.579	159.158	561.846	249.538	512.15	270.3	511	238.167	449.857	229.286	479.35	265.7	370.737	226.632	417.75	215.188	497.167	241.333	492.889	242.722	450.19	203.048	473.481	228.593
363.471	159.235	560.846	252.538	512	272.263	511	238.167	449.857	229.286	479.286	265.81	370.737	226.632	417.75	215.188	497.308	241	492.889	242.722	450.19	203.048	473.5	228.5
358.05	158.75	560.091	254.364	512.389	273	511	238.167	449.857	229.286	479.286	265.81	370.737	226.632	417.75	215.188	497.077	240.846	492.889	242.722	450.19	203.048	473.5	228.5
352.667	157.762	560	254.5	512.15	275	511	238.167	449.857	229.286	479.409	265.773	370.737	226.632	417.75	215.188	497.083	240.667	492.889	242.722	450.19	203.048	473.481	228.593
349.3	157.5	559.846	254.538	511.15	276	511	238.167	449.857	229.286	479.409	265.773	370.737	226.632	417.75	215.188	498.091	240.364	492.889	242.722	450.19	203.048	473.481	228.593
344.25	156.75	559.615	254.615	511.842	276.789	511	238.167	450	229.25	479.409	265.773	370.737	226.632	417.75	215.188	495.545	240.909	492.889	242.722	450.25	203.15	473.5	228.5
339.591	155.818	559.5	254.714	512.316	277.737	511	238.167	450	229.25	479.409	265.773	370.737	226.632	417.75	215.188	493.833	241	492.889	242.722	450.25	203.15	473.481	228.593
336.263	154.632	559.286	254.5	512.857	279	511	238.167	450	229.25	479.5	265.8	370.737	226.632	417.75	215.188	490.833	241.167	492.889	242.722	450.19	203.048	473.481	228.593
331.25	153.95	559.4	254.6	513	280.263	511	238.167	449.857	229.286	478.842	266.211	370.737	226.632	417.75	215.188	486.111	241.611	492.889	242.722	450.19	203.048	473.481	228.593
326.8	152.95	559.4	254.6	512.053	281.053	511	238.167	450	229.25	479	266	370.737	226.632	417.75	215.188	482.688	242	492.85	242.75	450.19	203.048	473.481	228.593
323.889	152.278	559.4	254.6	512.053	282.053	511	238.167	450	229.25	479.167	266.167	370.737	226.632	417.75	215.188	480.706	242.706	492.889	242.722	450.19	203.048	473.481	228.593
319.389	151.333	559.4	254.6	511	283.263	512.111	238.556	450	229.25	479.278	267.167	370.737	226.632	417.75	215.188	476.706	242.118	492.889	242.722	450.19	203.048	473.481	228.593
316.25	149.95	559.4	254.6	510.667	284.222	512.842	239.737	450	229.25	480.125	268.375	370.737	226.632	417.75	215.188	472.533	241.733	492.889	242.722	450.19	203.048	473.481	228.593
314.158	149.316	559.286	254.5	510.2	286.1	513.9	240.6	450	229.25	483.111	270.278	370.737	226.632	417.75	215.188	469.538	241.692	492.842	243.053	450.19	203.048	473.481	228.593
312.333	149.722	559.4	254.6	509.95	286.95	516.158	241	450	229.25	484.556	272.111	369.2	226.2	417.75	215.188	466	240.647	492.421	243.895	450.19	203.048	473.481	228.593
312.158	149.842	559.4	254.6	509.706	289.588	519.13	242.957	450	229.25	485	275.25	367.579	226.684	417.75	215.188	461.889	239.444	491.111	243.278	450.19	203.048	473.481	228.593
312.158	149.842	559.4	254.6	507.842	292.789	523.182	243.182	449.857	229.286	486.294	278.588	365.579	226.684	417.75	215.188	458.706	237.706	491.111	242.722	450.19	203.048	473.481	228.593
312.25	149.95	559.286	254.5	507.529	294	526	244	449.857	229.286	484.833	281.667	362.842	226.842	417.75	215.188	455.533	236.733	491.778	242.5	450.19	203.048	473.481	228.593
312.25	149.95	559.4	254.6	506.15	296.3	530.591	242.909	449.857	229.286	484.529	284	357.15	227	417.75	215.188	451.643	235.643	491.895	242.579	450.1	202.95	473.481	228.593
312.25	149.95	559.4	254.6	505	299.263	534.75	241.05	449.857	229.286	482.75	288.05	357.15	227	417.75	215.188	447.125	233.812	490.895	242.579	450.19	203.048	473.481	228.593
312.158	149.842	559.4	254.6	505.706	300.588	538.737	240.158	449.857	229.286	479.722	292.167	357.15	227	417.75	215.188	443.529	232.824	489.5	243.5	450.158	202.842	473.481	228.593
312.25	149.95	559.4	254.6	504.158	302.474	540.95	236.7	449.857	229.286	476.588	295.118	357.15	227	417.75	215.188	439.667	231.222	488.95	244.1	450.421	202.842	473.481	228.593
312.25	149.95	559.4	254.6	501.812	306.5	545.778	233.5	450	229.25	472.667	299	357.15	227	417.75	215.188	435.812	229.625	487.294	244.765	450.952	202.619	473.481	228.593
312.25	149.95	559.4	254.6	501.706	307.588	548.895	231	450	229.25	467.588	303.118	357.15	227	417.75	215.188	432.053	229.105	486.056	244.778	451.682	202.409	473.481	228.593
312.25	149.95	559.4	254.6	500	309.263	550.778	228.5	450	229.25	463.706	305.118	355.182	227.136	417.75	215.188	428.941	228.588	484.833	245.278	452	202	473.481	228.593
312.25	149.95	559.286	254.5	497.905	311.048	553.105	226.421	450	229.25	460.667	308	351.857	228	417.75	215.188	426.111	227.389	482.944	246.111	452.524	199.714	473.481	228.593
312.25	149.95	558.467	255.133	497.222	311.833	555	224.667	450	229.25	453.278	312	348.65	227.75	417.75	215.188	421.167	225.056	481.111	247.722	452.75	197.95	473.481	228.593
312.25	149.95	559	256.2	495.421	313.579	554.222	224.5	450	229.25	450.667	312	344.737	226.632	417.75	215.188	419.812	223.625	479.056	248.111	452.857	195	473.481	228.593
311.389	149.333	558.615	257.385	491.667	315.222	552.579	224.579	450	229.25	446.9	313.85	340.75	225.95	417.75	215.188	415.778	222.056	477.056	249.111	453.3	193.15	473.481	228.593
306.444	149.111	558.75	257.667	490.842	316.158	552.368	224.526	450	229.25	440.75	316.062	336.75	225.95	417.75	215.188	411.824	220.765	474.056	250.111	455.762	190.143	473.481	228.593
301.333	149.278	559.083	259.167	489.2	318.1	552.294	224.588	450	229.25	436.684	317.579	333.45	224.65	417.733	215.2	408.875	218.562	471.75	250.438	456.478	186.739	473.481	228.593
296.167	149.722	560.083	262.167	488.333	320.389	552.222	224.5	450	229.25	431	317.842	328.409	222.727	417.733	215.2	407.706	217.118	469.375	250.75	458	185.619	473.481	228.593
291.111	150.444	560.5	264.714	488.947	321.368	552.059	224.765	449.857	229.286	423.938	319.125	325	220.905	417.733	215.2	405.933	216.733	467.056	251.889	461.286	182.714	473.481	228.593
285.882	151.706	561	267.5	488.625	323.375	551.842	224.895	450	229.25	419.062	320.312	322.722	220.278	417.733	215.2	405	217.529	464.5	251.778	465.409	179.864	473.481	228.593
279.6	153.1	561.467	271.133	487.167	326.056	551.118	225.412	450	229.25	413.316	319.684	318.833	218.333	417.75	215.188	402.562	217.125	461.5	251.5	467.476	178.19	473.481	228.593
272.75	154.25	559.714	276.5	486.778	327.611	550.941	225.235	449.857	229.286	405.941	320.647	314.143	215.524	417.75	215.188	399.765	216.471	457.625	250.75	470.81	175.095	473.385	228.654
267.429	155.19	559.714	279.5	486.55	330.1	551	225.111	450	229.25	400.833	321.333	310.5	213.7	417.75	215.188	397	216.278	455.588	251.118	473.105	174.421	473.385	228.654
258.476	158.381	559	283.5	485.842	332.263	551	225.111	450	229.25	392.833	320.722	307.857	211.333	417.75	215.188	393.812	215.625	452.5	251.778	475.105	173.421	473.385	228.654
253.211	160.842	559.083	286.167	486.211	333.947	551	225.111	450	229.25	388.222	321.167	305.05	206.9	417.75	215.188	388.789	214.947	448.5	251.778	476.15	173.9	473.385	228.654
248.095	162.095	558.75	290.417	486.526	336.526	550.842	225.105	450	229.25	381.737	321.842	300.522	202.348	417.75	215.188	386.778	214.056	446.118	252.588	476.238	174.095	473.481	228.593
239.778	164.5	557.846	293.538	487.3	339.05	550.842	224.684	449.857	229.286	374.105	320.105	298	199.667	417.733	215.2	383.722	213.833	443.5	252.5	476.421	174.263	473.481	228.593
235.381	165.571	558	297.5	486.316	341.316	549.941	224.235	449.857	229.286	368.812	319.5	295.714	197.476	417.733	215.2	378.421	212.684	440.389	252.222	476.55	174.3	473.481	228.593
228.381	167.571	558.462	300.154	485.944	342.333	549.444	222.611	449.857	229.286	362.833	318.722	292.895	193.579	417.75	215.188	373.778	212.056	437.412	251.353	476.55	174.3	473.481	228.593
221.158	168.684	557.846	303.538	485	344.471	548.222	219.5	449.857	229.286	355.389	316.333	288.211	190.368	417.75	215.188	371.053	211.474	435.588	251.118	476.55	174.3	473.481	228.593
216.158	168.684	556.533	305.867	484.632	346.316	546.778	216.5	450	229.25	347.706	316.412	286.263	187.947	417.75	215.188	368.688	211.812	433.333	251	476.55	174.3	473.481	228.593
209.833	170.667	556.615	308.385	483.714	348.905	546.556	213.778	449.857	229.286	341.882	313.824	284.222	184.5	417.75	215.188	362.263	211.263	430.353	250.529	476.55	174.3	473.481	228.593
204.111	169.778	556.571	309.214	481.524	350.81	546.167	211.278	450	229.25	334.176	312.765	281	179.667	417.733	215.2	360.778	211.056	427.471	249.353	476.55	174.3	473.481	228.593
198.941	169.765	556.385	309.615	480.842	352.263	545	209	450	229.25	328.158	311.895	278.368	176.842	417.733	215.2	358.706	210.941	425.5	248.5	476.5	174.5	473.5	228.5
194.45	169.9	556.154	309.462	478.588	353.588	542.765	206.235	449.857	229.286	321.526	308.947	276.15	174.9	417.733	215.2	354.778	210.056	423.5	247.5	476.571	174.619	473.5	228.5
189.833	166.667	555.769	309.923	476	356	541.158	201.158	449.857	229.286	314.158	307.895	274.714	171.476	417.667	214.867	351.789	208.947	420.5	247	476.571	174.619	473.5	228.5
186	165.118	555.533	309.867	475.2	356.35	540.05	196.25	449.857	229.286	308.529	307.294	272.263	166.842	417.562	215.438	348.706	208.706	419.158	245.368	476.571	174.619	473.5	228.5
185.941	164.765	555.643	309.929	473.882	357.706	539.889	191.333	450	229.25	301.158	303.895	270.85	164	417.118	215.647	345.263	208.684	416.75	243.562	476.571	174.619	473.5	228.5
186.118	164.588	555.643	309.929	470.35	359.95	540.278	190.167	450	229.25	295.882	302.588	269.368	161.737	416.947	215.158	340.278	207.833	415.412	242.882	476.571	174.619	473.481	228.593
186.706	164.588	555.643	309.929	469.765	360.471	540.529	191.353	450	229.25	293.562	301.125	268.105	157.579	416.667	214.867	337.158	207.316	413.722	241.111	476.571	174.619	473.481	228.593
186.889	164.5	555.643	309.929	468.65	362.8	540.412	191.882	450	229.25	289.667	297.944	265.222	152.5	416.118	214.647	333.526	207.211	412.263	239.263	476.571	174.619	473.481	228.593
186.895	164.579	555.643	309.929	468.45	363.85	540.412	191.882	450	229.25	286.812	296.5	263.905	148.905	415.688	215	329	206.647	410.389	237.222	476.571	174.619	473.5	228.5
186.944	164.278	555.643	309.929	468.2	365.35	539.944	191.889	450	229.25	282.158	294.895	263.095	144.571	415.059	214.765	322.364	206.136	409.389	236.222	476.571	174.619	473.481	228.593
186.471	162	555.643	309.929	469.765	367.471	539.842	191.842	450	229.25	277.562	292.125	262.238	139.81	414.533	214.8	319.235	204.706	407.75	235.375	476.571	174.619	473.481	228.593
184.875	159.062	555.643	309.929	468.556	368.111	539.421	192.158	450	229.25	271.833	290.111	259.667	134.81	414.947	215.158	316	204.684	406.833	234.833	476.571	174.619	473.481	228.593
182.625	156	555.643	309.929	467	369.2	539.158	192.158	449.857	229.286	265.882	289.588	259.158	132.842	414.947	215.158	311.778	204.056	407.053	234.158	476.571	174.619	473.481	228.593
182.556	154.722	555.643	309.929	466.095	370.286	539	192.765	450	229.25	260.235	287.294	257.7	129.15	414.947	215.158	305.778	203.056	407.5	233.778	476.571	174.619	473.481	228.593
182.857	153.071	555.643	309.929	464.526	371.526	539	192.765	450	229.25	253.941	286.412	256	126.381	414.947	215.158	303.667	202.222	407.5	233.778	476.571	174.619	473.481	228.593
182.812	151.812	555.643	309.929	463.35	373.95	539	192.765	450	229.25	247.895	286	254.316	124.053	414.947	215.158	299.778	202.056	407.5	233.778	476.571	174.619	473.481	228.593
182.643	149.929	555.643	309.929	460.429	375.048	539	192.765	449.857	229.286	242.706	283.647	252.158	121.579	414.947	215.158	295.95	201.95	407.579	233.895	476.571	174.619	473.481	228.593
184	149	555.643	309.929	458.647	375.235	538.368	193.053	449.857	229.286	236.375	282.25	251.222	119.5	414.947	215.158	292.4	201.25	407.579	233.895	476.571	174.619	473.481	228.593
184	148.667	555.643	309.929	455.389	376.222	537	193	449.857	229.286	231.941	282.412	250.316	116.316	414.947	215.158	288.263	200.842	407.579	233.895	476.571	174.619	473.481	228.593
183.941	148.765	555.154	310.462	453.421	376.105	536.944	192.889	450	229.25	226.706	281.059	250.7	115.15	414.947	215.158	284.421	200.263	407.579	233.895	476.571	174.619	473.481	228.593
182.812	148.812	555.154	310.462	452.421	377.105	536.842	192.842	450	229.25	220.25	280.188	249.579	113.421	414.947	215.158	280.556	199.944	407.579	233.895	477.167	175.722	473.481	228.593
179.188	148.25	555.357	310.071	449.684	377.947	536.842	192.842	449.857	229.286	213.556	280.778	249.111	112.944	414.947	215.158	275.688	199.812	407.579	233.895	478.842	175.421	473.481	228.593
178.375	147.438	555.267	310.2	447.944	378.111	536.75	192.95	449.857	229.286	208.706	279.647	247.579	112.421	414.947	215.158	272.778	199.056	407.579	233.895	482.579	176.105	473.481	228.593
178.812	146.812	555.267	310.2	445.238	379.143	536.75	192.95	450	229.25	201.941	278.412	246.158	111.842	414.947	215.158	268.421	198.895	407.579	233.895	485.579	176.105	473.481	228.593
177.941	145.765	555.267	310.2	442.842	379.263	536.75	192.95	450	229.25	195.765	279.647	243.048	111.619	414.947	215.158	264.333	197.944	407.579	233.895	490.158	176.211	473.481	228.593
178.062	144.812	555.267	310.2	442.053	379.737	536.75	192.95	450	229.25	191.375	279.25	240.7	111.15	414.947	215.158	259.421	196.579	407.579	233.895	495.056	177.111	473.481	228.593
179	144	555.267	310.2	439.842	380.263	536.842	192.842	450	229.25	184.706	278.647	239	111	414.947	215.158	256.158	195.316	407.579	233.895	500.263	176.263	473.481	228.593
178.941	143.765	555.267	310.2	435.842	380.263	536.842	192.842	450	229.25	178.529	279.294	237.316	111.053	414.947	215.158	252.833	194.667	407.579	233.895	506.789	177.053	473.481	228.593
178.882	143.941	555	310.5	434.762	381	536.842	192.842	450	229.25	173.812	279.5	235.737	111.053	414.947	215.158	248.812	193.5	407.579	233.895	510.5	176.778	473.481	228.593
178.062	143.688	555	311.5	430.722	381.222	536.842	192.842	449.857	229.286	167.375	278.25	233.222	111.389	414.947	215.158	246.947	192.105	407.579	233.895	516.5	176.5	473.481	228.593
176.882	143.176	553.643	313.929	429.9	381.15	536.842	192.842	449.857	229.286	161.812	279.5	231.389	110.667	414.947	215.158	244.706	191.941	405.5	234.5	522.647	176.529	473.481	228.593
175.444	142.222	553.5	315.714	428.75	381.7	536.684	193.053	449.857	229.286	158.438	280	230.353	111.471	414.947	215.158	244.158	191.316	404.389	234.222	527.5	175.5	473.481	228.593
174.412	142.118	554.643	320.214	425	382.105	536.684	193.053	450	229.25	153.062	279.312	230.353	111.471	414.947	215.158	243.737	191.158	403.947	234.211	531.778	175.5	473.481	228.593
174.118	141.588	556	324.5	423.526	382.842	536.556	193.111	450	229.25	147.8	281.4	230.222	111.5	414.947	215.158	243.706	191.353	404.421	234.105	535.5	174.5	473.481	228.593
174.188	141.5	555.833	328.083	421.176	383.294	536.556	193.111	450	229.25	143.533	283.267	229.81	111.524	414.947	215.158	243.778	191.056	404.471	234.353	540.611	174.667	473.481	228.593
174.722	141.944	552.615	333.385	418.95	383.9	536	193	450	229.25	139.929	283.143	229.81	111.524	414.947	215.158	243.778	191.056	404.471	234.353	545.211	173.632	473.481	228.593
174.647	141.824	551.615	336.385	418.158	384.211	533.882	193	450	229.25	138	282	229.9	111.6	414.947	215.158	243.778	191.056	404.5	234.5	547.857	173.81	473.385	228.654
174.188	141.5	550	340	416.833	384.5	531.5	193.5	449.857	229.286	137.167	281.333	229.9	111.6	414.947	215.158	243.778	191.056	404.5	234.5	552.375	174.75	473.385	228.654
173.353	140.529	549.385	342.615	413.667	385	529.421	195.105	450	229.25	137	281.385	229.9	111.6	414.947	215.158	243.778	191.056	404.5	234.5	554.053	176.842	473.481	228.593
172.722	138.944	547.385	345.615	411.632	385.316	526.944	197.778	450	229.25	137.083	281.25	229.9	111.6	414.947	215.158	243.778	191.056	404.5	234.5	554.789	178.053	473.481	228.593
172.722	138.944	545.786	348.357	408.632	385.316	525.333	197.833	450	229.25	136.929	281.286	229.9	111.6	414.947	215.158	243.778	191.056	404.5	234.5	555.471	179.647	473.481	228.593
172.722	138.944	544.615	351.385	406.789	386.105	521.571	200.381	449.857	229.286	136.929	281.286	229.9	111.6	414.947	215.158	243.778	191.056	404.5	234.5	555.5	180.5	473.481	228.593
171.556	138.889	544.214	353.643	406.789	387.105	515.158	202	449.857	229.286	136.929	281.286	229.9	111.6	414.947	215.158	243.778	191.056	404.5	234.5	555.5	180.5	473.481	228.593
171.188	138.375	542.357	355.786	405.789	389.105	513.471	204.412	449.857	229.286	136.929	281.286	229.9	111.6	414.947	215.158	243.778	191.056	401.5	234.778	555.5	180.778	473.481	228.593
170.333	138.467	540.933	357.4	403	389.105	509.812	206.375	450	229.25	137.083	281.25	229.9	111.6	414.947	215.158	243.778	191.056	398.158	235.842	555.5	180.778	473.481	228.593
170.188	138.375	539.562	359.75	401	388.95	502.474	208.474	450	229.25	137	281.154	229.9	111.6	414.947	215.158	243.778	191.056	395.056	237.111	555.412	180.882	473.481	228.593
170.375	138.625	538.385	363.615	397.9	389.15	499.812	209.375	450	229.25	137.083	281.25	229.9	111.6	414.947	215.158	243.778	191.056	391.056	237.889	555.333	181	473.5	228.5
169.929	139.286	538.077	365.692	394.905	389	496.278	210.056	450	229.25	137.083	281.25	229.9	111.6	414.947	215.158	243.667	191.222	386.158	241.053	555.333	181	473.481	228.593
169.333	139.467	535.615	368.385	394.722	390.222	490.778	210.833	450	229.25	137	281.385	229.9	111.6	414.947	215.158	243.778	191.056	384.842	243.158	555.333	181	473.5	228.5
169.571	139.214	534.467	369.867	393.95	390.9	491	211.056	449.857	229.286	137	281.385	229.9	111.6	414.947	215.158	243.778	191.056	380.765	245.588	555.333	181	473.481	228.593
169.6	139.067	532.467	370.867	391.526	390.842	491.4	211.35	449.857	229.286	137	281.385	229.9	111.6	414.947	215.158	244	191.278	379	246.647	555.333	181	473.481	228.593
169.562	138.938	530.643	372.214	388.905	391	492	211.278	449.857	229.286	137.083	281.25	229.9	111.6	414.947	215.158	244.158	191.316	376.312	247.125	555.846	181.538	473.481	228.593
169.733	138.933	529.333	372	385.905	391	492	211.278	449.857	229.286	137	281.385	229.556	111.889	414.947	215.158	244.158	191.316	373.688	247.875	556.846	181.538	473.481	228.593
169.786	139.071	528.615	372.385	382.9	390.15	492	211.278	449.857	229.286	137	281.385	229.158	111.842	414.947	215.158	244.158	191.316	369.889	247.056	557.846	182.462	473.481	228.593
169.412	138.882	529.214	371.643	382	390.105	492	211.278	449.857	229.286	137	281.385	228.474	111.789	414.947	215.158	244.056	191.222	367	247.353	557.667	183	473.481	228.593
170.333	139.467	528.933	371.4	380.1	390.1	492	211.278	450	229.25	137	281.385	227.714	112.286	414.947	215.158	244.056	191.222	364.7	247.15	558.286	184.5	473.481	228.593
170.625	140.312	528.933	371.4	379.5	389.7	492	211.278	450	229.25	136.929	281.286	226.773	112.409	414.947	215.158	244.056	191.222	361.111	246.722	558.929	184.857	473.481	228.593
170.562	139.875	527.929	371.786	378.714	389.571	492	211.278	449.857	229.286	136.929	281.286	225.111	111.944	414.947	215.158	244.056	191.222	356.688	245.875	559	185.5	473.481	228.593
170.769	140.231	525.615	373.385	376.632	389.316	492	211.278	449.857	229.286	136.929	281.286	221.7	111.15	414.947	215.158	244.056	191.222	354.588	246.412	559.846	186.385	473.5	228.5
170.067	140.267	524.385	375.615	373.278	388.278	492	211.278	449.857	229.286	136.929	281.286	219.579	111.105	414.947	215.158	244.158	191.316	351.421	246.579	560.846	187.462	473.481	228.593
170.562	139.875	523.25	377.125	372.789	388.105	492	211.278	449.857	229.286	136.929	281.286	217.4	110.85	414.947	215.158	244.158	191.316	347.176	247.176	560.636	188.091	473.481	228.593
171	139	523.133	377.8	370.9	388.15	492	211.278	450	229.25	136.214	279.143	215.5	110.5	414.947	215.158	244.158	191.316	344	247.5	560.6	188.467	473.481	228.593
171	139	523.5	377.5	369.5	388.222	492	211.278	450	229.25	133.75	277.667	212.158	111.579	414.947	215.158	244.158	191.316	342.5	248	560.312	188.75	473.481	228.593
170.875	139	521.8	378.2	365.7	387.2	492	211.278	450	229.25	132.455	274.364	210.158	112.842	414.947	215.158	244.158	191.316	340.111	248.722	560.1	188.95	473.481	228.593
170.933	139.133	520.615	379.385	362.5	386.222	492	211.278	450	229.25	131.167	272.083	206.4	113.85	414.947	215.158	244.158	191.316	337.294	248.765	560.5	190.5	473.481	228.593
170.75	139.125	517	379.5	359.778	386.278	492	211.278	450	229.25	132	269.643	204.158	113.842	414.947	215.158	244.158	191.316	333.765	248.529	559.5	192.222	473.481	228.593
170.733	139.267	515.133	383.467	357.056	384.667	492	211.278	450	229.25	131.214	265.357	201.211	114.053	414.947	215.158	244.158	191.316	332	249	559.421	195.105	473.481	228.593
170.929	139.286	513.2	384.267	356.833	385.833	492	211.278	450	229.25	132.188	261.75	197.6	115.55	414.947	215.158	244.158	191.316	330.235	249	559.889	194	473.5	228.5
170.929	139.286	508	385.5	355.611	386.778	492	211.278	450	229.25	133.8	255.8	194.722	117.167	414.947	215.158	242.765	190.941	329.176	249.176	559.5	192.5	473.481	228.593
171.062	139.125	504.4	385.4	353.412	385.706	492	211.278	450	229.25	136.615	253.231	191.412	117.235	414.947	215.158	237.778	189.056	328.842	249.158	559.5	191.5	473.481	228.593
171.067	139.267	502.4	385.6	350.4	383.95	492	211.278	449.857	229.286	140.2	251.133	189.158	117.842	414.947	215.158	235.389	188.778	328.722	249.111	559.5	191.5	473.481	228.593
171.188	139.125	502.714	387.5	348.278	383.722	492	211.278	449.857	229.286	146.412	246.882	185.737	118.947	414.947	215.158	229.15	185.2	328.722	249.111	559.421	191.105	473.481	228.593
170.143	138.929	503.5	387	346.095	384.048	492	211.278	450	229.25	150.688	243.688	183.438	120.125	414.947	215.158	223.889	183.056	328.722	249.111	559.833	191.167	473.481	228.593
169.188	138.5	506.118	386.588	344.211	385.368	491.895	211.158	450	229.25	155.067	240.2	180.188	120.5	414.947	215.158	222.158	180.579	328.722	249.111	560.5	192.5	473.481	228.593
167.333	137.467	509.4	386.4	343.056	384.667	491.895	211.158	450	229.25	162.421	232.895	179	120.75	414.947	215.158	219.111	179.111	328.722	249.111	560.5	193.5	473.481	228.593
166.062	135.125	512.143	385.929	340.053	383.526	489.526	211.316	450	229.25	164.235	228.353	177.294	122.765	414.947	215.158	213.158	177	328.722	249.111	560.882	194.294	473.481	228.593
166.867	132.4	513.4	384.6	336.4	382.2	484.812	211.625	450	229.25	167.389	224.778	175.625	123.25	414.947	215.158	208.842	175.263	328.842	249.158	560.5	194.5	473.481	228.593
166.176	131.882	513.667	383.333	334.053	381.684	479	213.278	449.857	229.286	172.389	219.5	174.467	123.8	414.947	215.158	204.444	174.111	328.842	249.158	560.294	195.118	473.481	228.593
165.353	131.765	514.5	382.5	331.556	380.667	473.632	215.053	449.857	229.286	175.5	214	174.438	124.125	414.947	215.158	200.111	172.111	328.842	249.158	560.5	195.5	473.481	228.593
165.562	130.875	514.308	382	329.833	381.222	469.706	216.235	449.857	229.286	179.562	208.75	174.412	124.235	414.947	215.158	194.111	170.111	328.842	249.158	560.5	195.5	473.481	228.593
167.429	131.357	514.5	382	328.294	381.706	464.947	218.368	449.857	229.286	185.263	202.579	174.375	124.688	414.947	215.158	193.824	170.118	328.842	249.158	560.5	195.5	473.481	228.593
168.267	131.333	514.5	382	325.167	380.222	464.263	222.263	449.857	229.286	188.412	195.118	174.167	124.722	414.9	215.05	193.111	171.111	328.842	249.158	560.5	195.5	473.481	228.593
168.929	131.286	514.308	382	321.842	379.842	463.158	225.105	450	229.25	193.333	191	173.312	125.125	414.9	215.05	190.947	172.526	328.722	249.111	560.412	195.882	473.481	228.593
169.769	131.231	514.308	382	319.842	379.842	463	228.278	450	229.25	197.588	183.882	172.938	125.312	414.9	215.05	188	174.118	328.722	249.111	560.412	195.882	473.481	228.593
170.188	131.375	514.308	382	317.118	380.118	462.111	231.611	450	229.25	200.5	177	172.263	125.842	414.9	215.05	184.944	175.222	328.722	249.111	560.158	195.947	473.393	228.536
170.769	131.231	514.308	382	315.294	379.882	459.25	235.05	449.857	229.286	207.421	170.895	172.188	126.5	414.9	215.05	180	175.118	328.722	249.111	560.056	196.278	473.393	228.536
170.933	131.133	514.5	382	313.444	380.667	457.381	238.048	449.857	229.286	210.278	165.167	170.611	127	414.9	215.05	175.25	173.95	328.842	249.158	560	196.5	473.481	228.593
170.769	131.231	514.5	382	310.944	380.778	453.556	241.722	450	229.25	213.5	162.222	170.062	127.688	414.9	215.05	172	175	328.842	249.158	559.867	196.533	473.481	228.593
170.533	131.333	514.5	382	308.789	380.368	450.05	245.6	450	229.25	219.9	158.1	169.211	128.158	414.9	215.05	167.812	175.625	328.842	249.158	559.588	197.118	473.5	228.5
170.533	131.333	514.5	382	305.737	380.105	446.05	247.6	450	229.25	224.588	154.294	169.118	128.824	414.9	215.05	164.8	174.067	328.842	249.158	559.562	197.25	473.414	228.448
170.429	131.429	514.5	382	303.316	379.632	441.3	249.75	450	229.25	228.889	151.333	169	128.75	414.9	215.05	162.5	173.25	328.842	249.158	559.588	197.118	473.414	228.448
170.429	131.429	514.308	382	300	379.474	436.765	250.941	450	229.25	235.875	149.75	169.167	128.722	414.947	215.158	158.615	173.154	328.842	249.158	559.588	197.118	473.5	228.5
170.375	131.625	514.308	382	298.944	379.778	432	251.737	450	229.25	240.056	147.111	169.167	128.722	414.947	215.158	157	172	328.842	249.158	559.588	197.118	473.481	228.593
170.375	131.625	514.308	382	296.65	379.2	428.158	253.316	450	229.25	243.889	146.333	169.167	128.722	414.947	215.158	156.188	170.938	328.842	249.158	559.9	196.95	473.481	228.593
170.438	132.062	514.5	382	292.2	376.65	425.474	254	450	229.25	250.211	145.474	169.167	128.722	414.947	215.158	155.067	168.933	328.842	249.158	559.9	196.95	473.481	228.593
170.188	133.375	514	382	289.75	375.95	424.889	254.056	450	229.25	255.765	143.706	169.167	128.722	414.947	215.158	154.833	167	328.842	249.158	559.833	197.167	473.481	228.593
169.929	135.286	514.5	382	287.737	374.105	424.632	254.053	450	229.25	260.765	141.706	169.167	128.722	414.947	215.158	153.929	164.786	328.842	249.158	560	197.375	473.481	228.593
168.929	137.286	514.5	382	285.684	374.316	424.778	254.056	450	229.25	266.5	141.2	169.167	128.722	414.947	215.158	156.846	163.154	328.842	249.158	559.778	197.389	473.481	228.593
168.071	140.429	514.5	382	284	374.611	424.778	253.833	450	229.25	272	138.765	169.167	128.722	414.947	215.158	158.615	162.538	328.722	249.111	559.778	197.389	473.481	228.593
167	143.385	514.5	382	280.947	372.947	424.778	253.833	450	229.25	277.5	137	169.167	128.722	414.9	215.05	159.308	159.231	328.722	249.111	559.778	197.389	473.481	228.593
163.857	147.071	514.5	382	279.842	371.842	424.778	253.833	450	229.25	280.111	137.389	169.167	128.722	414.9	215.05	160	156.643	328.722	249.111	560.25	197.438	473.481	228.593
161.929	149.286	514.5	382	277.053	370.684	424.778	253.833	449.857	229.286	284.5	137	169.167	128.722	414.9	215.05	161.5	156.75	328.842	249.158	559.4	197.6	473.481	228.593
159.75	148.688	514.538	381.846	274.65	368.2	424.765	253.941	450	229.25	287.375	136.375	169.167	128.722	414.9	215.05	161.429	156.143	328.722	249.111	559.5	197.714	473.481	228.593
158.143	149.571	514.5	382	272.714	367.095	424.765	253.941	450	229.25	291.875	137.312	169.167	128.722	414.947	215.158	162.154	155.615	328.842	249.158	559.4	198.6	473.481	228.593
156.571	150.571	514.5	382	271.053	365.684	424.765	253.941	450	229.25	298	138	169.167	128.722	414.9	215.05	163.062	155.062	328.842	249.158	560.083	198.5	473.481	228.593
154.214	152.286	513.5	383	269.053	363.684	424.765	253.941	449.857	229.286	301	137.5	169.167	128.722	414.9	215.05	163.429	155.143	328.842	249.158	560.467	199.133	473.481	228.593
152.214	156.357	512.5	384	266.5	359.389	424.778	253.833	449.857	229.286	304.588	137.588	169.167	128.722	414.9	215.05	163.312	155.125	328.842	249.158	561.083	199.5	473.481	228.593
152.571	156.5	511.462	386.154	265.647	357.765	424.778	253.833	449.857	229.286	311.737	138.737	169.167	128.722	414.947	215.158	163.333	155.2	328.842	249.158	561.357	199.643	473.481	228.593
153	156.667	509.5	388.5	265.842	355.842	424.778	253.833	450	229.25	316.889	137.944	169.167	128.722	414.947	215.158	164.188	154.938	328.842	249.158	561.231	200.615	473.481	228.593
152.385	157.615	504.5	387.5	265.316	354.632	424.778	253.833	449.857	229.286	321.471	138.235	169.167	128.722	414.947	215.158	166.067	154.8	328.842	249.158	561.357	202.143	473.481	228.593
151.692	159.231	501.118	390.412	265.05	354.55	423.3	254.75	449.857	229.286	328.062	139.875	169.167	128.722	414.947	215.158	167.188	154.938	328.842	249.158	561.4	202.6	473.481	228.593
151.929	158.857	497.6	390.4	265.65	354.2	419.895	256.579	449.857	229.286	332.722	139.611	169.167	128.722	414.947	215.158	168.067	153.933	328.842	249.158	561.375	203.438	473.481	228.593
152.182	158.909	493.692	392	265.526	354.211	419.895	257.158	449.857	229.286	337.889	139.944	169.167	128.722	414.947	215.158	168.615	152.154	328.842	249.158	561.467	204.333	473.481	228.593
152.067	159.267	489.462	394.154	265.4	354.2	420.421	257.684	450	229.25	343.167	142.278	169.067	128.4	414.947	215.158	171.25	150.062	328.842	249.158	561.714	205.929	473.481	228.593
151.385	160.385	487.5	395.714	265.4	354.2	420.895	257.579	450	229.25	348.167	142.278	168.438	128.125	414.947	215.158	173.333	148.2	327.722	250.111	562.286	207.643	473.481	228.593
149.857	162.929	484.929	395.643	265.4	354.2	420.895	257.789	450	229.25	353.056	142.222	168.438	128.125	414.9	215.05	174.118	147	326.111	250.444	561.4	208.6	473.481	228.593
150.545	165.091	484.4	395.4	265.4	354.2	420.895	257.789	450	229.25	353.529	143.353	168.438	128.125	414.947	215.158	174.062	145.25	325.158	250.579	561.267	209.067	473.5	228.5
149.923	168	483.167	395.083	265.316	354.158	420.895	257.789	450	229.25	354.625	144.25	168.438	128.125	414.947	215.158	177.643	145	325.056	251.778	559.812	210.25	473.481	228.593
147.941	171.235	482.357	395.286	265.316	354.158	414.429	261.714	450	229.25	354.529	144.353	168.588	128.118	414.947	215.158	179.875	144	322.889	253.278	558.4	210.6	473.481	228.593
146.933	174.2	481.882	395.412	265.316	354.158	412.619	264.19	450	229.25	354.375	144.375	168.438	128.125	414.947	215.158	180.938	143.188	320.9	255.05	558.231	210.769	473.481	228.593
145.562	177.375	483.4	394.6	265.316	354.158	410.3	266.4	449.857	229.286	354.375	144.375	168.438	128.125	414.947	215.158	182.6	143.133	319.421	257.105	558.5	211.5	473.481	228.593
142.8	182.067	484.857	395.071	265.316	354.158	407.381	270.048	450	229.25	354.375	144.375	168.588	128.118	414.947	215.158	184.765	143.235	315.947	258.211	557	212.5	473.481	228.593
142.077	184.769	487	394.333	265.316	354.158	404.273	275.5	450	229.25	354.375	144.375	168.588	128.118	414.947	215.158	188.278	143	312.158	259.368	553.867	213.4	473.481	228.593
139.846	187.385	488	394.333	265.316	354.158	401	279.476	450	229.25	354.375	144.375	168.588	128.118	414.947	215.158	189.611	141.278	307.579	260.895	555.5	212.5	473.481	228.593
137.8	191.667	488.6	393.6	265.4	354.2	397.273	285.591	450	229.25	354.529	144.353	168.588	128.118	414.947	215.158	191.389	138.278	304.471	261.353	555.579	211.105	473.481	228.593
135.8	194.067	489.5	393.5	265.316	354.158	395.55	289.75	450	229.25	354.529	144.353	168.588	128.118	414.947	215.158	194.421	133.895	300.15	261.25	555.688	211.25	473.481	228.593
134.786	197.143	490.5	393.5	265.316	354.158	395.833	293.667	450	229.25	354.529	144.353	168.588	128.118	414.947	215.158	196.875	131.875	296.353	261.529	554.75	211.438	473.481	228.593
135.385	198.385	491.5	393.5	265.316	354.158	394.091	300.409	450	229.25	354.529	144.353	168.588	128.118	414.947	215.158	199.5	129.778	292.842	263.053	554.5	211	473.481	228.593
134.786	202.143	492.412	393.118	265.316	354.158	392.857	305.19	450	229.25	354.375	144.375	168.588	128.118	412.895	214.947	202.474	128.368	289.278	262.889	552.4	211.6	473.481	228.593
134.214	205.929	492.842	392.947	265.4	354.2	392.2	310.35	449.857	229.286	354.375	144.375	168.588	128.118	409.15	215.15	205.333	127	283.842	262.053	550.235	211.706	473.481	228.593
134.214	209.857	494.25	392.562	265.4	354.2	387.333	317.833	449.857	229.286	354.375	144.375	168.588	128.118	405.167	214.944	206.588	126.882	281.5	262.5	550.333	211.611	473.481	228.593
135.111	216.778	494.5	391.714	265.4	354.2	386	325	450	229.25	355.158	145.158	168.588	128.118	399.765	216.765	208.5	125	278.353	262.529	551.158	211.053	473.481	228.593
135.231	221.154	494.5	391.5	265.4	354.2	383	329	450	229.25	356.529	145.353	168.588	128.118	395.667	217.833	209.5	125.778	274.5	262	552.529	210.353	473.481	228.593
136.25	224.833	494.6	391.6	265.316	354.158	378	337	450	229.25	357.8	146.2	168.588	128.118	389.286	218.952	211.188	127.688	270.5	261.5	553.842	209.947	473.481	228.593
135.643	230.714	494.5	391.5	265.316	354.158	376	343	450	229.25	357.529	146.353	168.588	128.118	383.812	219.5	210.471	128.647	268.5	261.5	557	206.5	473.481	228.593
134.733	237.8	494.6	391.6	265.316	354.158	370	349	450	229.25	357.125	146.375	168.588	128.118	377.706	221.059	210.5	128.778	266.412	260.882	558.294	206.176	473.481	228.593
135.067	241.067	494.6	391.6	265.4	354.2	370	356	450	229.25	357.353	146.235	168.438	128.125	371.2	221.2	209.421	128.895	265.5	260.778	559.5	206.778	473.481	228.593
135.188	244.5	494.6	391.6	265.316	354.158	372	358	449.857	229.286	359.176	144.471	168.588	128.118	365.118	220.353	208.889	129	264.471	260.353	562.235	207.059	473.481	228.593
135.231	247.308	494.6	391.6	265.316	354.158	375	357	449.857	229.286	362.875	141.75	168.588	128.118	359.25	220.75	207.824	129.882	264.471	260.118	561.421	207.895	473.481	228.593
136.077	249.462	494.6	391.6	265.316	354.158	378	357	450	229.25	367.158	139.158	168.588	128.118	352.667	221.778	208.235	129.824	264.5	260	562	207	473.481	228.593
138.75	252.583	494.6	391.6	265.316	354.158	381	360	450	229.25	371.765	135.412	168.588	128.118	346.688	223	208.389	129.278	264.5	260	562.222	207.389	473.481	228.593
137.25	256.375	494.6	391.6	265.316	354.158	389	363	449.857	229.286	375.353	133.235	168.588	128.118	341.688	224.188	210.421	127.895	264.588	260.118	561.5	207.5	473.481	228.593
138.357	259.571	494.6	391.6	265.316	354.158	393	364	449.857	229.286	379.062	132.875	168.588	128.118	336.812	225.5	210.882	128.588	264.588	260.118	561.5	208.5	473.481	228.593
138.818	260.727	494.6	391.6	265.4	354.2	397	369	449.857	229.286	384.235	132.294	168.588	128.118	333.111	225.389	210.556	129.444	264.588	260.118	561.5	208.778	473.481	228.593
138.538	260.231	494.6	391.6	265.4	354.2	402	373	450	229.25	389.062	131.875	168.588	128.118	327.812	225.5	210.75	129.25	264.588	260.118	561.895	209.579	473.481	228.593
137.583	260.083	494.6	391.6	265.4	354.2	409	374	449.857	229.286	392.158	132.158	168.588	128.118	321.421	229.421	210.889	129.444	264.562	260.25	562.471	209.647	473.481	228.593
136.818	259.091	494.6	391.6	265.4	354.2	412	380	450	229.25	400.8	132.2	168.588	128.118	317.053	229.947	210.889	129.444	264.562	260.25	562.5	210.5	473.481	228.593
134.818	259.727	494.6	391.6	265.4	354.2	417	384	450	229.25	405.611	132	168.588	128.118	311.2	230.55	210.882	129.294	264.562	260.25	562.5	210.222	473.481	228.593
134.167	260.333	494.6	391.6	265.4	354.2	422.227	388.091	450	229.25	410.5	133	169	128	307.2	230.55	210.882	129.294	264.562	260.25	562.421	209.895	473.481	228.593
132.286	260.286	494.6	391.6	265.316	354.158	427.154	394.462	449.667	229.5	416.875	133.312	169.294	127.765	301	231.684	210.882	129.294	264.562	260.25	562.5	210.222	473.481	228.593
132.818	260.273	494.6	391.6	265.316	354.158	432.667	401.619	450	229.25	423.062	132.75	170.438	127.125	295.4	231	210.778	129.389	264.562	260.25	562.118	210.529	473.481	228.593
133	258.5	494.6	391.6	265.4	354.2	434.773	402.318	450	229.25	428.2	131.8	172.188	125.5	289.529	230.588	210.684	129.368	264.562	260.25	561.789	210.947	473.481	228.593
131.154	260.692	494.6	391.6	265.4	354.2	436.524	399.857	450	229.25	434.529	132.353	174.158	123.842	286.688	230.312	210.059	129.765	260.737	258.737	560.667	211	473.481	228.593
131.214	260.5	494.6	391.6	265.4	354.2	437.579	399.105	450	229.25	440.067	130.6	177.588	121.353	284.688	230.312	209.235	130.941	258.176	258.294	559.909	211.091	473.481	228.593
131.923	260.308	494.6	391.6	265.4	354.2	437.6	399.25	450	229.25	444.8	129.2	180.059	121.647	284.167	229.5	208.333	131.833	255.5	261.222	559.529	212.353	473.481	228.593
132.25	260.312	494.6	391.6	265.4	354.2	437.579	399.105	449.857	229.286	450.8	129.2	181.611	121	284.667	228.944	208.125	131.938	251.5	259.5	560.4	212.133	473.481	228.593
132.231	260.615	494.6	391.6	265.4	354.2	437.591	398.727	450	229.25	453.6	128.6	184.579	119.105	284.533	228.267	208	132	248	257.5	560.375	211.75	473.481	228.593
132.071	260.286	494.6	391.6	265.316	354.158	437.591	398.727	449.857	229.286	453.375	131.375	188.176	119.059	284.5	228.214	207.842	132.158	245.5	257.222	559.737	212.737	473.481	228.593
132.071	260.286	494.6	391.6	265.316	354.158	437.524	398.857	449.857	229.286	455.062	133.875	190.895	117.421	284.833	228.167	207.842	132.158	242.05	256.9	560.5	213.222	473.481	228.593
132.071	260.286	494.6	391.6	265.316	354.158	437.524	398.857	449.857	229.286	455.5	135.5	193.222	116.944	285	228.158	207.778	132.278	236.222	256.5	560.75	214.5	473.481	228.593
132.077	260.462	494.6	391.6	265.316	354.158	437.524	398.857	450	229.25	454.118	138	198.278	114.833	285	228.158	207.684	132.368	233	255.5	561.48	216.68	473.481	228.593
131.917	260.5	494.6	391.6	265.4	354.2	437.524	398.857	449.857	229.286	454.312	140.688	200.85	114.3	285	228.158	207.188	132.688	230.625	255.75	562.417	217.333	473.481	228.593
131.917	260.5	494.5	391.5	265.4	354.2	437.591	398.727	449.857	229.286	456	146	203.895	114.421	285	228.158	206.333	132.833	227.882	253.588	561.739	217.652	473.481	228.593
131.917	260.5	494.6	391.6	265.4	354.2	437.762	397.905	449.857	229.286	454.25	148.375	208.278	112.833	285	228.158	205.188	132.688	225.529	250.647	561.562	218.5	473.481	228.593
131.917	260.5	494.5	392	265.4	354.2	437.667	397.619	449.857	229.286	454	150.333	212.158	111.474	285	228.158	205.188	132.812	223.25	249.438	565	222	473.481	228.593
131.818	261.091	494.6	391.6	265.4	354.2	436.6	397.25	449.857	229.286	454.562	154.562	215.895	111.421	285	228.158	204.824	133.882	220.647	247	565	222	473.481	228.593
132.389	268	493.6	391.6	265.4	354.2	436.273	397.409	449.857	229.286	451.588	155.765	219.333	111.333	285	228.158	203.5	135	217.5	245	565	224	473.481	228.593
133.25	270.375	493	391.5	265.1	353.9	436.043	397.261	449.857	229.286	449.765	160.059	221.9	108.9	285	228.158	201.059	135.765	215.647	243	564	226	473.481	228.593
134.467	272.667	491.357	391.857	264	352.611	436.381	396.048	450	229.25	449.842	163.263	225.905	108.19	285	228.158	200.235	135.941	213.235	240.706	564	226	473.481	228.593
137	275.538	489.118	391.588	262.65	350.2	436.5	395	449.857	229.286	448.053	166.316	228.85	108.3	285	228.158	198	137.188	211.294	237.235	564	226	473.481	228.593
137.462	278.769	486.5	393.5	260.944	348.778	435.5	395	449.857	229.286	447.412	173.294	232.368	108.737	285	228.158	196.5	137.778	210.158	234.053	564	226	473.481	228.593
137.471	282.941	482.6	395.4	258.944	347.778	435.478	394.783	449.857	229.286	446.353	178.176	235.278	107.833	285	228.056	193.579	137.895	208.5	232	563	230	473.481	228.593
138.588	289.882	480.588	395.118	257.737	346.105	435.9	394.85	450	229.25	444.158	182	238.842	107.789	285	228.056	190.667	138.833	207.529	230.353	563	230	473.481	228.593
139.444	291.889	479.4	397.6	256.529	346	435.619	394.905	450	229.25	441.842	190.632	242.3	108.05	285	228.056	187.222	139.444	207.75	226.438	563	230	473.481	228.593
139.944	292.889	478.4	396.6	254.944	345.778	434.909	393.955	450	229.25	440.667	195	246.7	108.95	285	228.158	183.053	138.632	208.111	222.944	562	231	473.481	228.593
141.667	294.467	476.6	396.4	252.529	345	433.571	394.381	449.857	229.286	438.6	199.75	249.9	109.05	285	228.158	180.588	137.941	208.118	221.588	562.429	232	473.481	228.593
141.818	296.727	474.467	395.133	251.833	344.722	433.217	394.522	449.857	229.286	434.789	207.579	252.75	108.85	285	228.158	174.625	138.812	208.889	219.278	562.5	232.5	473.481	228.593
141.588	300.882	473.25	395.625	251.579	344.684	432.955	394.591	449.857	229.286	432.667	214	255.471	108.647	285	228.158	173.231	139.385	208.706	215.765	562.588	234.118	473.63	228.741
138.4	303.4	472.833	396.278	250.667	344.778	431.958	394.417	449.857	229.286	430.6	217.75	259.211	111.053	284.786	228.357	170	137.643	208.647	211.529	563.6	237.6	474.679	229.5
136.312	305.188	473	396.5	250.15	345	430.913	395.478	449.857	229.286	427.19	225.619	261.421	110.105	283.056	229.5	164.615	138.154	208.111	210.944	564.6	238.6	474.667	229.593
136.071	306.5	473.067	396.4	247.833	344.722	428.739	397.435	450	229.25	425.278	231.167	262.824	110.176	283	233	162.769	140.077	205.842	208.947	564.214	239.643	474.607	229.357
135.333	311.5	472	396.5	246.65	343.75	425.7	398	450	229.25	421.105	236.368	264.722	110.833	279.714	239.095	158.333	142.667	205	205	564.25	239.438	474.704	229.407
134.067	312.667	469.889	396.944	245.688	343.312	423	398.857	450	229.25	417.667	243	265.588	112.118	275.158	242.263	156.923	142.692	204.81	202.143	564.053	241.158	474.444	229.296
135.545	312.909	469	396.5	242.706	343.412	421	397.136	450	229.25	415.444	248.556	268.889	112.722	272.176	244.706	153.357	143.357	203.944	201.278	564.056	242.278	474.393	228.964
136.167	314.583	467.118	396.412	239.706	342.176	416.591	397.455	450	229.25	411.455	252.591	271.1	114.5	269.3	249.3	153.2	143.4	204.474	199.632	564.529	244.647	474.462	229.192
138.077	316.846	465	395.5	238.737	340.842	413.381	398.333	449.857	229.286	407.579	257.105	274.895	116.579	265.6	254.5	153.538	143.769	204.889	198.278	565.5	246.5	474.034	229.207
139.75	321	463.111	395.056	236.737	338.842	411.043	397.261	449.857	229.286	405.579	263.105	280.05	116.1	262.632	256.368	154.667	145.778	204.947	198.158	565.056	247.889	473	228.5
140.167	324.056	458.889	393.944	235.444	336.889	409.1	396.9	449.857	229.286	399.5	269.5	283.111	117.556	259.6	258.5	155.182	146.545	204.947	198.158	564.944	249.111	472.724	228.345
139.625	327.188	455.533	393.867	232.933	335.533	406	395.857	450	229.25	398.526	274.158	287.95	119.75	259.278	259	155.273	147.273	204.947	198.158	564.471	250.353	473.074	227.593
140.867	328	451.5	393.5	231.688	335.312	404.35	396.75	450	229.25	395.737	280.842	292.556	120.278	258.944	260.278	155.545	147.545	204.947	198.158	564.667	251.611	474.038	227.115
141.278	328.944	448.706	392.235	229.85	334.9	402.043	397.261	450	229.25	391.579	284.105	297.118	120.412	258	262.556	155.615	148.231	207.105	194.421	564.235	254.059	474.179	226.571
144.286	329.929	445.167	392.722	228.278	333.556	400.273	397.409	449.857	229.286	387.667	290.619	300.278	121.111	257.667	263.833	155.545	148.545	208.118	193.588	564.471	256.353	474.452	226.581
145.2	330.533	439.235	395	227	331.667	398.913	398.087	450	229.25	384.5	295	304.118	122.412	258.6	267.25	155.5	148.6	209.842	191.947	563.25	256.438	474.548	226.419
148.2	330.867	436.765	395	223.632	330.684	396.565	397.348	450	229.25	379.591	299.727	308.737	124.632	260.312	269.5	155.545	148.545	211.263	191.263	563.471	256.353	474.633	226.467
151	332.562	434	395.5	221.895	329.579	395.818	396.091	449.857	229.286	374.5	306.3	312	126.211	262.667	272	155.545	148.545	213.05	190.1	563.412	256.882	474.448	226.586
153.059	334.118	432.294	395.765	220	328.667	395.273	396.318	449.857	229.286	371.444	311.111	315.263	128.105	264.75	276.7	155.273	149.273	216.056	187.722	563.5	257.5	474.533	226.633
155.056	336.111	430.722	395.111	216.632	327.895	394.818	396.091	449.857	229.286	365.684	316.368	320.15	131.2	266.789	279.421	155.167	149.583	216.353	189.471	563.412	257.882	474.367	226.533
157	338.842	430.188	394.688	215.25	326.375	394.818	396.091	450	229.25	361.5	322.3	324.5	133.444	270.75	283.7	155.083	150.25	217.765	187.294	563.056	259.889	474.448	226.586
158.188	339.688	429.812	394.312	213.722	324.778	394.591	396.227	450	229.25	357.952	329.714	327.895	135.421	273.6	285.75	154.167	150.583	219.278	184.056	563	261.625	474.448	226.586
159.941	341.824	428.533	394.867	212.05	323.25	394.591	396.227	450	229.25	353.632	333.368	330.9	138.3	274.857	293.762	153.917	151.833	222	181.5	563.167	262.667	474.448	226.586
163.474	346.737	427.706	394.235	210	320.667	394.591	396.227	450	229.25	349.5	339	335.632	142.368	275.333	297.611	153	152.667	222.111	179.944	562.5	264	474.448	226.586
165.105	348.842	427.111	394.056	208.062	317.812	394.591	396.227	449.857	229.286	347.316	341.158	340	144.5	276.842	301.263	152.455	155	223.833	177.833	562.611	266.333	474.448	226.586
167.158	351.158	425.722	394.111	206	316.667	394.591	396.227	449.857	229.286	345.333	342.833	343.5	147.091	278.7	305.55	151.846	156.538	225.133	176.467	562.471	269.353	474.448	226.586
169.25	355.05	425.889	393.722	204.118	315.706	394.591	396.227	449.857	229.286	343.7	343.5	347.727	151.409	279.789	310.474	150	158.643	225.833	176.167	561.833	270.444	474.448	226.586
172.45	357.15	425.889	393.722	203	314.667	394.591	396.227	449.857	229.286	343.778	343.278	351.381	153.429	283.95	312.25	149	159.769	225.833	176.167	561.944	271.111	474.533	226.633
176.316	359.947	425.889	393.722	201.647	312.882	394.591	396.227	449.857	229.286	342.882	343.353	356.5	155.091	288.238	311.238	147.308	161.462	225.947	176.158	562.5	271.5	474.533	226.633
179.19	361.952	425.765	393.706	199.765	311.176	394.591	396.227	449.857	229.286	342.7	343.5	359.95	158.1	292.65	311.8	146	165.538	225.75	176.438	562.438	272.75	474.533	226.633
181.706	363.294	425.765	393.706	198.105	309.579	394.591	396.227	449.857	229.286	342.7	343.5	364.909	160.909	294.2	312.35	144.583	169.667	225.75	176.438	562.529	274.647	474.533	226.633
184.667	366	425.765	393.706	197.056	307.056	394.591	396.227	449.857	229.286	342.7	343.5	368.6	162.6	296.9	312.4	144	170.667	225.647	176.529	562.235	276.294	474.448	226.586
187.45	366.15	425.765	393.706	196.118	304.706	394.591	396.227	449.857	229.286	342.7	343.5	371.952	164.619	301.75	311.8	142.182	171.727	225.647	176.529	562.412	277.882	474.448	226.586
191.474	368.737	425.765	393.706	194.062	303.812	394.591	396.227	449.857	229.286	342.7	343.5	375.619	168.333	306.2	311.35	140.833	175.833	225.647	176.529	561.882	280.588	474.448	226.586
193.25	370.05	425.765	393.706	193	302.667	394.591	396.227	449.857	229.286	342.7	343.5	380.143	171.476	310.75	312.8	139.417	179.833	225.647	176.529	562.053	281.158	474.448	226.586
194.263	369.263	425.765	393.706	191.368	301.632	394.696	395.652	449.857	229.286	342.7	343.5	383.9	173.3	313.476	313.095	138.9	181.5	225.647	176.529	562.188	282.688	474.448	226.586
194.647	369.059	425.765	393.706	190.278	299.778	395.217	395.522	450	229.25	342.7	343.5	386.857	174.81	318.952	313.667	137	183.667	225.647	176.529	562.706	284.412	474.448	226.586
194.688	368.312	425.765	393.706	189.294	298.176	395.1	394.9	450	229.25	342.7	343.5	390.143	177.476	323.238	313.381	134.846	187.538	225.647	176.529	562.235	285.294	474.448	226.586
195.368	368.263	425.765	393.706	188.118	296.176	395.727	394.864	450	229.25	342.7	343.5	394.632	180.474	327.85	315.1	132.182	191.455	225.647	176.529	561.647	285.941	474.448	226.586
195.667	368	425.765	393.706	187.118	294.706	396.043	395.609	450	229.25	342.7	343.5	398.333	182.042	330.5	316.4	131.5	192.2	225.647	176.529	561.812	287.312	474.533	226.633
195.471	368.235	425.765	393.706	185.5	293.7	395.955	395.591	449.857	229.286	342.7	343.5	401.619	184.095	336.684	316.632	131.5	194	225.647	176.529	561.5	288	474.533	226.633
196	368.105	425.765	393.706	184.353	292.882	395	393.857	449.857	229.286	342.7	343.5	406.143	187.476	342.579	318.579	130.583	197.167	225.647	176.529	561.125	288.375	474.533	226.633
197.056	367.778	425.765	393.706	183.118	291.706	393.857	393.857	449.857	229.286	342.7	343.5	410.381	189.429	348.667	320.762	130.417	198.75	225.647	176.529	560.947	288.842	474.533	226.633
199	368.105	425.765	393.706	182.222	290.611	391.95	394.75	449.857	229.286	342.7	343.5	413.435	191	355.5	322.5	130	202	225.647	176.529	560.9	288.95	474.533	226.633
202.1	369.05	425.765	393.706	181.842	288.737	387.19	395.952	449.857	229.286	342.526	343.684	418	195.5	362.5	323.5	130	202	225.647	176.529	560.9	288.95	474.533	226.633
205.333	367.278	425.765	393.706	179.5	286	383.875	396.208	450	229.25	336.737	346.842	421.895	198.421	367.7	324.5	130	202	224.4	175.6	561.278	289.722	474.533	226.633
208.684	366.842	425.353	393.529	180.333	284.333	380.1	396.9	450	229.25	334.412	348.941	426.5	200.5	374	324.333	130	202	223.25	175.562	561.278	290.167	474.533	226.633
212.381	367.524	422.867	393.467	180.5	284	377.5	397.333	450	229.25	329.7	352.05	429	202.5	378.9	321.2	130	202	222	174.5	560.842	291.053	474.448	226.586
216	368.3	419.75	393.375	180.5	283	375.619	395.905	449.667	229.5	326.7	352.5	432	206	382.682	319.318	130	208	219.188	175.312	561	292	474.448	226.586
219.45	370.15	417.5	392.5	179.6	280.2	374.636	395.045	450	229.25	323.667	354	436.5	208.5	386.85	318	130	208	216	175.5	560.722	292.556	474.448	226.586
223.368	372.263	414.529	392.647	180.667	278.667	374.818	395.091	450	229.25	320.444	357.111	440.125	211.167	388.682	316.318	130	208	213.688	175.188	560.467	292.133	474.448	226.586
226.091	373.636	409.889	392.722	180.5	278	375.043	394.478	450	229.25	319	358.895	444	214.5	391.737	313.947	130	210	213.944	176.778	560.158	292.947	474.533	226.633
227.667	370.667	407.111	393.278	181.2	277.2	375	394.857	450	229.25	317	357.895	447.375	217.708	393	311.5	130	210	212.353	177	559	293	474.533	226.633
228	370.111	401.941	392.353	181.667	275.667	375	394.857	450	229.25	316.444	353.111	452.778	220.5	393.188	311.5	130	210	211.842	180.158	557.278	296.167	474.533	226.633
228.333	370.278	400.562	390.438	182.5	274	374.864	394.818	450	229.25	314.529	351	454.895	222.421	393.294	311.588	131	210	210.353	181	558.235	294.294	474.533	226.633
228.333	370.278	400.412	389.882	183.667	272.667	374.619	394.905	450	229.25	311.938	350.438	457	225.5	393.294	311.588	131	210	207	181.5	558.235	294.294	474.448	226.586
228.333	370.278	399.353	390.529	183.667	271.667	374.5	394.727	450	229.25	308.15	350.15	460.95	228.7	393.294	311.588	131	210	204.706	183.235	558.053	295.158	474.448	226.586
228.333	370.278	399.053	390.158	183.667	269.667	374.5	394.727	450	229.25	304.235	347.588	464.85	230.75	393.188	311.5	131	210	202.312	185.188	557.941	295.353	474.448	226.586
228.333	370.278	399.053	390.158	184	268.5	374.5	394.727	450	229.25	300	344.611	467.81	232.857	393.188	311.5	131	210	201.053	186.158	558.235	295.294	474.448	226.586
228.333	370.278	399.053	390.158	184.6	267.2	374.5	394.727	450	229.25	294.526	343.789	470	235.5	393.294	311.588	131	210	198.118	186.412	558.278	295.944	474.448	226.586
228.333	370.278	399.053	390.158	184.667	266.667	374.5	394.727	450	229.25	286.765	339.824	473.75	237.95	393.294	311.588	131	210	195.895	188.421	558.235	297.294	474.448	226.586
228.333	370.278	398.824	390.176	184.667	265.667	374.5	394.727	450	229.25	284	338	474.143	238.476	393.188	311.5	131	210	194.5	190.5	559.056	298.889	474.448	226.586
228.333	370.278	398.824	390.176	185.5	264	374.5	394.727	450	229.25	281.389	335.778	474.273	238.5	393.294	311.588	131	210	194.222	194.389	559.842	301.053	474.448	226.586
228.333	370.278	398.824	390.176	186.333	262.333	374.5	394.727	450	229.25	276.765	331.118	474.5	238.5	393.188	311.5	131	210	191.5	196.5	559.056	301.889	474.533	226.633
228.368	370.263	398.824	390.176	186.5	260.5	374.5	394.727	449.857	229.286	272.765	327.647	474.895	238.421	393.188	311.5	131	210	190.647	197.529	559.375	303.25	474.533	226.633
230.5	371.222	398.842	390.053	185.333	259.333	374.5	394.727	449.857	229.286	268.111	324.667	474.895	238.421	393.188	311.5	131	210	190.588	201.882	559.944	304.111	474.533	226.633
234.682	372.682	398.842	390.053	185.667	258.667	374.5	394.727	450	229.25	258.944	322.111	474.895	238.421	393.188	311.5	131	210	190.9	204.05	560.056	304.889	474.533	226.633
239.412	374.882	398.842	390.053	186.5	257.5	374.5	394.727	450	229.25	253.158	319.895	474.895	238.421	393.188	311.5	131	210	191.5	206.5	560.056	304.889	474.533	226.633
243.3	378.15	398.842	390.053	186.5	256	374.727	394.864	450	229.25	245.278	318.833	474.895	238.421	393.188	311.5	131	210	189.353	208.412	560.053	305.158	474.533	226.633
243.579	379.105	398.944	390.111	187	254.5	374.92	394.32	450	229.25	237.882	317.588	474.895	238.421	393.188	311.5	131	210	188.278	212.056	560.167	305.167	474.346	226.846
243.818	382.591	397.467	391.133	186.667	253.667	374.682	394.318	450	229.25	229	314.889	474.895	238.421	393.294	311.588	131	210	188.158	215.053	560.167	305.167	476.481	225.889
241.526	384.368	394.235	390.294	187.667	252.667	374.217	394.304	450	229.25	221.529	315.294	474.895	238.421	393.842	311.526	131	210	187.05	218.1	559.947	305.842	477.68	226.08
241.789	385.947	390.533	388.867	187.667	251.667	374.227	394.091	450	229.25	215.941	314.412	474.895	238.421	398.842	307.526	131	210	185.158	221.053	560.056	305.889	479.692	225.885
242.6	387.75	388.278	388.889	187.5	250.5	375	392.857	450	229.25	207.278	310.611	474.895	238.421	404.3	301.8	131	210	185.263	222.263	559.789	305.947	482.536	226.893
243	389.211	384.111	389.278	187.5	249.5	375.227	392.091	449.857	229.286	199.706	311.412	474.895	238.421	407.7	297.85	132	213	184.842	225.947	559.765	305.706	486.679	229.179
244.9	390.05	377.312	391.125	187.5	249.5	375.381	391.333	450	229.25	193.833	310.111	474.895	238.421	413.55	295.8	132	213	183.647	227.529	559.833	305.833	489.5	231.375
246.222	390.444	374.533	389.867	187.6	249.2	374.913	389.087	449.857	229.286	185.688	308.312	474.895	238.421	419.05	291.25	132	213	182.389	229.333	560	305.875	492.724	234.414
247.5	389.75	370.889	387.944	187.6	249.2	372.364	386.136	449.857	229.286	179.882	309.588	474.895	238.421	426.111	287.389	133	212	182.167	231.167	560	305.765	497.323	238.742
247	390	368.278	387.889	187.6	249.2	371.364	383.864	449.857	229.286	176.824	309.235	474.895	238.421	430.944	285.889	133	212	181.882	231.412	559.875	305.75	499	242.5
247	390	364	387.647	187.6	249.2	369	380.316	449.857	229.286	173.765	308.647	474.895	238.421	439.889	285.111	132	213	181.882	231.412	559.875	305.75	502.148	244.667
246	391	358	387.647	187.5	249.5	366.632	377.474	450	229.25	171.778	308.944	474.895	238.421	445.944	282.889	132	213	181.882	231.412	559.765	305.706	506.636	247.242
246	390	354.875	387.688	187.5	249.5	366.318	373.318	450	229.25	170.812	310.5	474.895	238.421	452	281	132	213	182.056	231.722	559.765	305.706	510.926	251.407
246.667	389.667	352.8	389.8	187.5	249.5	363.273	370.591	450	229.25	169.706	311.059	474.895	238.421	455.765	278.412	133	213	182.056	231.722	559.632	305.474	515.536	253.643
246.5	389.5	350.467	389.867	187.5	249.5	360.381	367.857	450	229.25	169.6	311	474.895	238.421	461.15	277.4	133	213	182.056	231.722	559.722	305.556	519.357	256.643
246.286	390	346.118	390.588	187.5	249.5	357.1	365.1	450	229.25	169.6	311	474.895	238.421	466.9	275.1	134	213	182.056	231.722	559.722	305.556	522.923	259.077
247.286	390	340.158	388.053	187.5	249.5	353.15	362.75	450	229.25	169.6	311	474.895	238.421	471.105	272.526	134	213	182.056	231.722	559.611	305.333	525.88	260.96
250.5	390	335	389	187.5	249.5	350	360.158	450	229.25	169.6	311	474.895	238.421	476.368	272.053	133	209	182.056	231.722	559.632	305.474	531.038	263.692
252.5	390.25	332.5	389	187.5	249.5	348	357.381	450	229.25	169.556	310.833	474.895	238.421	482.158	270.263	133.222	208.5	182.056	231.722	559.632	305.474	534.429	265.786
252.667	390.167	329.588	388.882	187.5	249.5	343.762	354.048	450	229.25	169.412	310.882	474.895	238.421	485.647	270.176	131.647	206.706	182.056	231.722	559.706	305.412	537.926	268.185
253.667	389.75	323.944	387.889	187.5	249.5	341.263	351.842	450	229.25	169.412	310.882	474.895	238.421	490.947	271.211	134.286	212.214	182.75	232.438	559.812	306.312	541.407	269.556
253.5	388.643	318.588	386.882	187.5	249.5	339.143	349	450	229.25	169.412	310.882	474.895	238.421	495.684	272.947	134.909	214.091	182.706	232.588	559.158	306.947	544.769	270.962
254.562	387.938	315.235	387.706	187.5	249.5	336.85	346.15	450	229.25	169.438	311	474.895	238.421	500.056	272.222	136.091	214	182.944	232.889	559.059	306.765	547.429	271.786
255.933	387.067	313.5	388	187.5	249.5	335.762	344.048	450	229.25	169.438	311	474.895	238.421	503.056	272.222	137	214.857	183.053	232.842	559.167	307.167	550.038	272.692
257.75	384.938	309.188	388.312	187.5	249.5	334.091	342.5	450	229.25	169.438	311	474.895	238.421	506.368	273.053	138.133	216.4	183.053	232.842	559.611	307.333	551.96	273.6
259.75	383.125	306.5	385.778	187.5	249.5	333.65	341.95	450	229.25	169.438	311	474.895	238.421	509.222	274.333	140.143	217.286	183.053	232.842	560.053	308.158	553.615	273.769
259.571	381.143	304.158	386.053	187.5	249.5	333.619	341.524	450	229.25	169.438	311	474.895	238.421	512	274.611	143	219.471	183.053	232.842	559.947	308.842	554.583	273.833
261	378.917	301.5	386.5	187.5	249.5	333.636	341.091	450	229.25	169.438	311	474.895	238.421	513.875	275.438	146.737	222.579	183.053	232.842	559.632	309.474	555.5	274
262	378.2	299	386.5	187.5	249.5	333.5	340.773	450	229.25	169.438	311	474.895	238.421	517	277.471	149.529	227.471	183.053	232.842	559.353	310	555.042	274.292
262.667	376.667	295.5	388	187.5	249.5	333.5	340.773	450	229.25	169.438	311	474.895	238.421	517.722	278.056	148.059	229.824	183.1	232.95	559.353	310	555.615	274.154
263.8	374.5	291.533	387.133	187.6	249.2	333.609	340.87	450	229.25	169.438	311	474.895	238.421	518	279	148.25	234.25	183.1	232.95	559.222	310.056	555.56	274.24
265.5	371.625	289.25	385.562	187.5	249.5	333.682	340.818	450	229.25	169.438	311	474.895	238.421	518.176	279.118	148.556	238.167	183.1	232.95	559.111	310.278	555.042	274.292
267.929	369.429	285.375	384.75	187.5	249.5	333.682	340.818	450	229.25	169.438	311	474.895	238.421	518.176	279.118	147.824	244.412	183.053	232.842	558.889	310.722	555.042	274.292
270	366.727	281.176	384.118	187.5	249.5	333.682	340.818	450	229.25	169.438	311	474.895	238.421	518.176	279.118	147.875	247.75	183.1	232.95	558.353	311	555	274.16
271	364	277.167	383.833	187.5	249.5	333.682	340.818	450	229.25	169.438	311	474.895	238.421	518.176	279.118	146.8	252.333	183.1	232.95	559.312	310.875	554.958	274.042
278	362.438	273.529	383.353	187.6	249.2	333.682	340.818	450	229.25	169.062	310.312	474.895	238.421	518.176	279.118	147.5	258.25	183.1	232.95	559.842	310.842	554.958	274.042
284	361.333	269.625	383.25	187.6	249.2	333.833	340.708	450	229.25	166.938	308.312	474.895	238.421	518.176	279.118	146.588	263.353	183.1	232.95	559.842	310.842	554.958	274.042
288.625	359.375	263.6	384.4	187.6	249.2	333.739	340.609	450	229.25	162.812	304.5	474.895	238.421	518.278	279.167	146.812	269.312	183.1	232.95	559.647	311	554.958	274.042
292.933	357.267	260.533	384.133	187.6	249.2	333.739	340.609	450	229.25	157.8	299.933	474.895	238.421	518.176	279.118	147.188	273.312	183.1	232.95	559.647	311	554.357	275.643
300.842	354.316	258.25	384.562	187.5	249.5	333.739	340.609	449.857	229.286	156	297.5	474.895	238.421	518.176	279.118	146.438	279.312	183.1	232.95	559.647	311	554.259	277.741
304.286	351.857	254.412	385.118	187.5	249.5	333.739	340.609	449.857	229.286	153.438	292.438	474.895	238.421	518.176	279.118	146.389	283.889	182.889	233.278	559.882	311.118	552.56	281.4
310.7	348.35	250.5	385	187.5	249.5	333.833	340.708	450	229.25	151	286.75	474.895	238.421	518.278	279.167	146.188	287.312	182.647	235.529	560	311.5	551.407	285.815
316.765	345.706	247.25	383.562	187.5	249.5	333.833	340.708	450	229.25	149.235	281.647	474.895	238.421	521.842	277	145.294	292.353	181.118	237.588	559.842	311.842	549.462	292.808
321.263	345.158	245.5	384	187.5	249.5	333.833	340.708	449.857	229.286	147.833	276.722	474.895	238.421	526.5	275.222	144.941	298.294	180.118	240.471	559.842	311.842	548.482	296.111
328.682	341.318	244.133	384.467	187.5	249.5	333.833	340.708	450	229.25	146.8	267.8	474.895	238.421	530.889	273.111	144.944	302.722	180.056	244.111	561	312.353	548.074	302.407
334.294	340.706	242.2	383.867	187.5	249.5	333.833	340.708	450	229.25	145.875	262.938	474.895	238.421	537.158	268.263	145.188	306.312	180.722	247.889	559	312.5	546.552	310.69
340.105	339.579	241.824	383.824	187.5	249.5	333.833	340.708	449.857	229.286	145.875	257.562	474.895	238.421	541.533	267.333	146	307.312	180.158	252.053	556.889	312.722	547.115	316.692
347.118	336.176	241.765	384.294	187.5	249.5	333.833	340.708	449.571	229.714	146.214	248.357	474.895	238.421	548.067	264.733	146.118	306.588	177.111	257.722	554.842	314.053	547.074	322.407
353.35	335.25	242	384.235	187.5	249.5	333.739	340.739	449.75	229.5	146.176	242.882	474.895	238.421	551	263	146.118	306.882	176.111	259.722	553.176	314.824	545.074	329.407
359.105	334.579	242.056	384.111	187.5	249.5	333.833	340.708	449.889	229.444	146.588	237.118	474.895	238.421	553.688	261.312	146.312	307.375	176.059	264.353	553.056	315.889	546.115	335.692
366.053	331.211	242	384	187.5	249.5	333.783	340.783	449.889	229.444	147.176	229.118	474.895	238.421	558	259.118	147.786	307.214	171.85	268.7	553.438	316.75	545.179	342.429
370.95	330.6	242	384	187.5	249.5	333.682	340.818	449.889	229.444	146.125	224.562	475.318	238.864	560.333	257.533	148.941	309.294	171	270.353	554.294	317.765	542.038	349.308
375.9	329.2	242.176	383.824	187.5	249.5	333.739	340.739	449.889	229.444	147.2	219.133	476.714	240.333	560.375	257.375	151.294	310.353	170	274.5	554.632	318.474	542.185	354.593
382.579	326.579	242.176	383.824	187.5	249.5	333.682	340.818	449.889	229.444	147.235	212.706	479.857	244	559.467	256.267	153.353	310.765	168.421	277.737	555.25	319.938	539.815	359.593
387.316	326.368	242.176	383.824	187.5	249.5	333.682	340.818	449.889	229.444	147.25	213	481.826	246	558.929	254.714	153.235	311.647	165.353	283	555.176	319.824	537.889	364.519
392.053	325.211	242.176	383.824	187.5	249.5	333.783	340.783	449.889	229.444	147.5	213	483.217	248.087	558.188	253.625	152.412	311.471	164.526	284.632	555.353	320	535.083	367.917
397.167	323.667	242.235	383.941	187.5	249.5	333.682	340.818	449.889	229.444	147.8	213.067	484.136	250	558.188	251.625	152.786	311.214	163.842	287.053	555.778	318.944	532.259	369.667
401.294	322.706	242.235	383.941	187.5	249.5	333.682	340.818	449.889	229.444	149.875	216.562	485.435	252.391	557.875	249.438	152.8	311	163.053	290.158	556.176	318.824	530.741	372.407
405.211	320.789	242.235	383.941	187.5	249.5	333.682	340.818	449.889	229.444	151.25	216	486.391	254.043	558.062	243.875	153.067	310.4	161.158	294.947	556.053	320.158	526.741	374.407
409.294	318.588	242.235	383.941	187.5	249.5	334.737	340.053	449.889	229.444	152.875	216.25	487.64	255.76	559.75	238.562	153	310.429	160.778	297.5	555.889	322.722	522.074	377.407
415.111	315.889	242	384	187.5	249.5	336.25	338.95	449.889	229.444	154.5	215.812	487.81	257.238	560.067	236.733	152.529	311	161.438	300.75	556	324.353	519.08	380.2
417.75	313.812	242	384	187.5	249.5	338.905	339.048	449.889	229.444	157.158	216.737	487.826	258.652	558.062	234.562	152.529	311	161.647	303.471	556.235	326.294	514.5	385
421.059	311.588	242.111	383.944	187.6	249.2	341.952	337.667	449.889	229.444	159.588	217.706	485.65	263.25	558.067	233.733	152.588	310.882	162	308.667	556.263	327.579	511.5	386
423.389	310.278	242.111	383.944	187.5	249.5	344.421	335.895	449.889	229.444	162.588	219.706	484.25	264.542	558	233.353	152.588	310.882	163.706	310.765	556.111	328.278	507.292	388.042
424.294	309.588	242.176	383.824	187.5	249.5	347.4	334.75	449.889	229.444	166.235	220.059	481.3	266.4	558.2	232.867	152.6	310.733	166.5	313.5	556	331	504.643	389.821
424.167	309.667	242.111	383.944	187.5	249.5	350.381	333.095	449.889	229.444	168.588	221.706	477.7	268.5	558	233.118	152.6	310.733	168	317.5	556	332.353	500.074	391.407
424.167	309.667	242.111	383.944	187.5	249.5	353.5	330.091	449.889	229.444	172.944	222.778	475.143	270.667	558.125	233	152.6	310.733	171	320.5	555.647	333	494.786	392.5
424.167	309.667	242.111	383.944	187.5	249.5	357.619	328	449.889	229.444	176.471	221.647	473	273.826	558.125	233	152.6	310.733	172.778	322.5	555.1	333.05	491.852	393.111
424.167	309.667	242.176	383.824	187.5	249.5	362.391	324.087	449.889	229.444	180.333	221	469.5	275.5	558.125	233	152.588	310.882	173.895	325.421	555.111	333.278	487.778	394.963
424.176	309.706	242.111	383.944	187.5	249.5	365.905	322.286	449.889	229.444	185.059	219.706	465.5	277.273	558.125	233	153	311.312	174.438	326.25	555.235	333.294	487.4	393.04
424.176	309.706	242.111	383.944	187.5	249.5	370.905	320.286	449.889	229.444	188	215	461.333	280.048	558.125	233	153.312	312.375	174.895	326.421	555.176	333.824	485.286	393.429
424.167	309.667	242	384	187.5	249.5	374.571	319.905	449.889	229.444	189.579	210.895	459.6	280.05	558.125	233	153.312	312.375	175.222	326.5	555.5	334.056	485.074	392.593
424.167	309.667	242	384	187.5	249.5	376.8	319.35	449.889	229.444	192.5	204.222	455.6	281.5	558.125	233	153.312	312.375	175.091	325.909	555.389	334.278	484.885	392
424.167	309.667	241.944	383.889	187.5	249.5	379.333	319.381	449.889	229.444	192.5	198.778	452.143	282.667	558.125	233	153.312	312.375	175.091	325.909	555.353	335	484.593	391.926
424.167	309.667	241.944	383.889	187.5	249.5	382.524	320.19	449.889	229.444	191.588	191.706	447.5	285.778	558.125	233	153.312	312.375	175.19	325.952	554.824	335.176	484.593	391.926
424.167	309.667	241.944	383.889	187.5	249.5	386.5	321	449.889	229.444	193.412	186.882	445.5	286.778	558.125	233	153.312	312.375	175.19	325.952	554.824	335.176	484.593	391.926
424.167	309.667	241.944	383.889	187.5	249.5	389.429	321.762	449.889	229.444	194.333	179	441.524	287.143	558.125	233	153.312	312.375	175.19	325.952	554.353	335	484.593	391.926
424.167	309.667	241.944	383.889	187.5	249.5	392.952	323.714	449.889	229.444	193.588	172.706	436.619	289.429	558.125	233	153.375	313.062	175.19	325.952	554.353	335	484.593	391.926
424.167	309.667	241.824	383.824	187.5	249.5	397.524	326.19	449.889	229.444	195.412	167.882	431.773	291.636	558.125	233	154	314.312	175.19	325.952	554.333	334.833	484.593	391.926
424.294	309.588	240.875	383.375	187.6	249.2	400.95	328.6	449.889	229.444	195.867	160.4	429.75	292.65	558.125	233	154.5	315.188	175.19	325.952	554.118	334.529	484.593	391.926
424.176	309.706	238	383	187.6	249.2	406.85	331	449.889	229.444	195.412	155.118	426.19	292.857	558.125	233	155.312	316.375	175.19	325.952	553.895	334.579	484.593	391.926
424.294	309.588	234.588	382.118	187.6	249.2	412.105	334.421	449.889	229.444	196.176	152.118	426.4	293.5	558.125	233	156.8	316.9	175.19	325.952	554	334.353	484.5	392
429.632	306.895	230.444	381.111	187.6	249.2	417.429	335.286	449.889	229.444	197.6	145.4	427.043	293.261	558.125	233	157.667	318.667	175.3	325.95	554	334.353	484.5	392
435.476	304.238	224.714	381.5	187.2	248.6	424.048	337.81	449.889	229.444	197.529	141.353	427.429	293.381	558.125	233	159.818	318.273	175.3	325.95	554	334	484.5	392
440.167	301.667	220.875	381.688	185.667	246.667	429.286	340.571	449.889	229.444	198.375	139.75	427.5	293.3	558.125	233	162.357	318.643	175.3	325.95	554.056	333.889	484.5	392
447.263	298.368	215.889	380.278	184.5	245.5	434.85	343.1	449.889	229.444	199.588	139.706	427.571	293.19	558.214	232.714	164.357	320.143	175.3	325.95	554.222	334.056	484.5	392
452.722	296.611	213.278	379.833	183.5	243.5	439.318	346.318	449.889	229.444	201.412	138.882	427.571	293.19	560.067	229.733	166.312	321.5	175.3	325.95	554.053	334.158	484.5	393
457.476	294.238	208.875	378.688	182.5	241	443.9	349.9	449.889	229.444	203	137	427.476	293.238	560.125	227	168.222	321.778	175.3	325.95	554	334.5	483.778	394.963
464.105	289.789	201.615	379.615	181.333	239.333	447.273	352.5	449.889	229.444	205	136.429	427.391	293.261	560.235	223.471	169.474	320.947	175.3	325.95	554	334.5	483.04	395.4
469.053	288.368	200.125	379.312	179	237.75	452.9	357.9	449.889	229.444	208.688	135.062	427.5	293.273	561.056	219.222	173.75	320.812	175.3	325.95	554	334.647	482.083	393.917
474.591	285.273	195.312	380.188	177.5	237.5	457.238	363.095	449.889	229.444	212.562	133.562	427.5	293.273	560	215	177.765	325.176	175.3	325.95	554	334.5	480.75	392.857
481	281	192.133	379.467	175.5	236.5	459.136	367	449.889	229.444	216.5	132.5	427.5	293.273	560.176	209.118	181.647	328.471	175.3	325.95	554	334.5	479.655	393.276
485.222	279.056	188.4	378.067	174.8	235.4	461.857	374	449.889	229.444	220.389	132.222	427.5	293.273	559.235	207.471	182.842	331.316	175.3	325.95	554	334.5	478.2	390.88
491.105	273.789	184.4	378.067	174.8	234.4	464.773	379.636	449.889	229.444	223.923	131.692	427.5	293.273	559.353	203.235	185.278	333.222	175.3	325.95	554	334.5	475.414	388.448
497.476	270.905	182.125	378.625	174.5	232	465.35	384.05	449.889	229.444	230.5	129.5	427.5	293.273	559.188	197.625	187.056	334.222	175.3	325.95	554	334.5	472.577	386.846
501.211	268.947	179.6	378.933	174.667	230.667	464.95	386.25	449.889	229.444	233.5	128.5	427.5	293.273	557.765	191.412	189.529	335.059	175.3	325.95	554	334.5	469.5	386
506.952	264.905	178.467	378.867	174.5	230.5	465	386.381	449.889	229.444	236.5	128	427.2	293.15	557	188.353	190.5	334.944	175.3	325.95	554	334.5	465.556	382.704
513.263	261.368	179.6	378.4	175.5	229.5	465.857	386.762	449.889	229.444	241.286	127.5	427.238	293.286	556.667	184.8	192	335.188	175.3	325.95	554	334.5	460.857	379.607
516.81	258.333	181	378.5	177.5	228	464.75	387.05	449.889	229.444	244.421	126.895	427.318	293.182	556.5	180.188	194.067	334.4	175.3	325.95	554	334.5	456.643	380.107
522.263	253.158	181.714	377.5	179	226.5	464.15	387.2	449.889	229.444	247.471	126.647	427.5	293.1	555.2	178.867	196.625	334.062	175.3	325.95	554	334.5	452.414	376.931
526.294	250.706	181.6	378.4	181.2	225.6	464.238	387.476	449.889	229.444	251.588	126.882	427.571	293.19	554.5	175.188	202.095	333.524	175.3	325.95	554	334.5	444.742	374.387
530.105	247.579	182.429	378.214	183.2	224.6	464.1	387.1	450	229.25	257.471	125.353	427.571	293.19	554.5	172.5	203.955	336.818	175.3	325.95	554	334.5	440.267	374.767
535.722	241.611	182.643	378.071	183.5	223.5	464.762	387.19	450	229.25	261.059	124.118	427.5	293.273	553.5	169.5	207	336.105	175.3	325.95	554	334.5	433.3	374.133
537.882	238.588	182.875	377.938	184.8	221.4	466.75	387.05	450	229.25	264.4	123.4	427.55	293.15	552.5	168.188	211.579	336.737	175.3	325.95	554	334.5	426.759	374.379
540.842	234.895	182.875	377.938	187.5	219	472.619	385.048	450	229.25	270.235	122.294	427.55	293.15	550.5	162.5	215.474	341.368	175.3	325.95	554	334.5	419.692	376.038
544.556	229.778	182.714	377.5	188.2	216.6	476.6	384.45	449.857	229.286	273.875	120	427.55	293.15	550.077	160.692	216.611	344.889	175.3	325.95	554	334.5	413.7	376.3
544.882	227.588	182.714	377.5	189.2	214.6	479.389	383.222	449.667	229.5	277.6	119.6	427.55	293.15	547.375	156	219.158	348.263	176	326.333	554	334.5	407.586	377.069
546.167	224.278	182.615	377.615	190.2	211.6	479.75	384.5	449.667	229.667	281.5	119.5	427.55	293.15	545.588	152.059	221.684	352	178.895	327.579	554	334.5	400.448	379.414
547.118	222.176	182.714	377.5	189.5	208.5	481.476	386.095	449	231	289.353	118.059	427.55	293.15	542.714	147.643	223.579	355.737	179.95	328.9	554	334.5	394.258	378.452
548.059	219.765	182.714	377.5	190.2	206.6	483.364	388.455	454	233	293	117.235	427.55	293.15	541.733	146.467	224.889	357.444	182.895	330.421	554	334.5	387.448	378.414
547.882	219.588	182.714	377.5	191	204.5	483.9	392.9	454	233	296.5	117	427.55	293.15	541.6	146.2	226.647	359.471	184.471	331.647	554	334.5	380.667	379.8
547.722	219.611	182.714	377.5	191.8	202.4	483.737	396.158	444	234	302.765	116.706	427.55	293.15	540.846	146.615	227	362.5	187	333	554	334.5	374.548	379.581
547.722	219.611	182.714	377.5	192	199.5	483	397.619	442	234	307.333	115.533	427.55	293.15	540.6	146.2	228.5	365.7	190.688	335.125	554	334.5	367.688	379.469
547.722	219.611	182.714	377.5	192.5	196.5	482.136	398.409	443.5	232.818	311.6	115.4	427.55	293.15	540.154	146.462	229.684	367	193.842	336.842	554	334.5	359.452	382.419
547.722	219.611	182.714	377.5	192	193.5	478.789	398.947	443.714	232.619	315.889	115.944	427.55	293.15	540.067	146.8	230.778	369	197.111	339.278	554	334.5	353.935	382.645
547.722	219.611	182.714	377.5	192.2	191.6	476.75	400.05	443.864	232.318	324.412	116.765	427.55	293.15	540.067	146.8	232.158	372.263	199.353	340	554	334.5	347	383.5
547.882	219.588	182.5	377.5	192.8	189.4	476.227	400.591	444.05	232.3	328.118	117.412	427.55	293.15	540	146.929	233.85	374.45	201.944	340.111	554	334.5	341.2	384.733
547.882	219.588	182.5	377.5	193	187.5	475.714	399.905	444.158	232.158	332.062	118.75	427.55	293.15	540.357	148	234	375.95	203.765	338.706	554	334.5	336.367	384.633
547.722	219.611	182.714	377.5	194.5	184.333	474.364	398.864	444.05	232.1	341.062	122.188	427.571	293.19	540.143	147.929	234.737	377.842	207	337.5	554	334.5	329.724	383.586
547.722	219.611	182.714	377.5	195.429	182.143	473.619	399.762	444.35	232.65	345.118	122.294	427.571	293.19	540.143	147.929	235.8	378.7	209.789	335.947	554	334.5	322.968	386
547.722	219.611	182.714	377.5	195	179.75	473.75	399.15	444.368	232.526	350.312	123.812	427.571	293.19	540.143	147.929	236.65	378.6	211.056	333.889	554	334.5	319	385.5
547.722	219.611	182.714	377.5	194.8	178.4	473.182	399.909	444.143	232	359.118	127.294	427.136	293.227	540.143	147.929	237	378.95	213.579	332.895	554	334.5	312.367	384.633
547.722	219.611	182.714	377.5	195	176.5	471.762	398.619	444	231.174	365.118	127.588	427.143	293.19	540.143	147.929	237	378.95	217	331.5	554	334.5	308.321	384.75
547.722	219.611	182.714	377.5	196	174	471.095	397.952	443.158	229.368	370.118	129.588	427.238	293.286	540.143	147.929	237.048	378.81	222.5	329.778	554	334.5	307.296	383.444
547.722	219.611	182.615	377.615	196.8	172	471.55	398.65	443.143	228	378.941	132.765	427.318	293.364	540.143	147.929	237.095	378.524	226.579	327.105	554	334.5	305.2	381.533
547.722	219.611	182.6	377.4	199	169.5	471.842	398.263	443.318	226.364	385.706	132.765	427.5	292.778	540.143	147.929	237.053	377.947	229.25	327.95	554	334.5	303.407	381.037
547.722	219.611	182.714	377.5	200.286	167.429	471.632	398.053	444.045	224.318	390	134.333	427.318	292.364	540.143	147.929	236.944	378	233.7	328.15	554	334.5	301.214	378.5
547.722	219.611	182	377.5	200.8	166.4	471	397.85	445.522	222.391	398.133	136.067	427.714	292	540.143	147.929	237.053	377.947	238.5	326.5	554	334.5	300.897	378.207
548.125	219.062	181.533	376.133	201.8	164.6	470.952	397.714	446	221	404.833	135.722	428	291.958	540.143	147.929	236.824	378	240.5	325.222	554	334.5	300	375.5
549.438	215.625	180.467	374.867	204.8	162.4	470.095	397.952	447.905	220.19	411	137	428.7	291.85	540.143	147.929	236.944	378	244.842	323.947	554	334.5	295.897	372.517
552.294	211.706	176.5	373	205.8	160.4	469.722	399.167	448.524	219.619	420.118	137.412	429.368	291.789	540.143	147.929	236.944	378	250.053	322.211	554	334.5	292.483	368.897
553.368	209.053	172.588	367.882	208.286	158.429	469.682	398.682	449.409	218.636	426.812	136.312	430.579	291.895	540.143	147.929	236.944	378	252.263	321.737	554	334.5	288.276	366.655
555.222	204.056	166	366.5	210.2	156.6	469.722	399.167	450.75	217.85	430.25	136.375	432.409	290.091	540.143	147.929	236.944	378	255.579	320.105	554	334.5	284.167	364.633
556.118	199.176	164	365.5	210.2	154.6	469.722	399.167	451.143	217.19	438.188	137.688	434.25	287.95	540.143	147.929	237.158	378.263	261.579	319.105	554	334.5	278.321	361.75
557.118	197.176	161.6	364.067	211	153.5	469.722	399.167	451.174	217	444.25	138.375	435.286	288.286	540.143	147.929	237.579	378.737	265.471	317.647	554	334.5	274	360.5
558.938	192.688	159.6	362.6	212	151.5	469.722	399.167	452.5	216.5	448.867	138.533	437.727	287.591	540.143	147.929	239	379.368	267.5	316.5	554	334.5	270.5	360.214
559.333	190.533	157.5	359.714	212.5	149.667	469.8	398.9	454.143	215.81	454.647	140.294	440.762	288.714	540.143	147.929	240.571	380.81	271.5	314.5	554	334.5	265.407	360.037
558.75	188.875	156.5	356.5	213	148	469.8	398.9	455.579	214.895	460.25	140.375	444.043	288.913	540.143	147.929	245.571	382.571	276.105	312.579	554	334.5	261.103	358.483
556.882	187.353	159.467	352.133	216.5	145.5	469.8	398.9	456.45	214.9	465.25	138.375	447.381	290.429	540.143	147.929	250.091	385.136	278.389	310.778	554	334.5	259.607	357.071
555.8	186.733	158.5	350.5	216.8	144.4	469.8	398.9	457.389	213.667	471.529	139.118	449.895	290.421	540.143	147.929	255.429	384.619	281.421	307.895	554	334.5	256.031	355.906
554.647	186.529	157.75	348.562	217	143.5	469.737	399	457.857	212.19	473.111	137.944	453.273	290.5	540.143	147.929	258.5	386.727	286.579	306.105	554	334.5	250.621	353
553.75	184.625	156.286	344.357	216.8	141.6	469.737	399	457.727	211.955	473.333	137.467	457.5	289.727	540.143	147.929	263.316	385.842	291.053	304.211	554	334.5	245.414	351.552
553.875	181.25	158	339.5	217.2	139.6	469.5	398.727	457.421	212.105	474.333	137.467	463	291.5	540.143	147.929	269.095	387	293.579	303.105	554	334.5	242.857	352.429
553.812	175.5	158	336	217.5	138.667	469.095	398.81	457.421	212.105	474.188	137.5	465.5	291.1	540.143	147.929	274	386.684	297	301.667	554.3	334.15	238.065	351.71
554.118	172.176	158.133	331.533	217.8	137.4	468.864	399.636	457.353	212.529	474.067	137.6	471	291.5	540.143	147.929	275.737	387.842	303.091	299.909	555	332.5	235.333	352.259
555.294	167.706	157.2	325.8	219.2	134.6	468.682	399.682	457.353	212.529	474	137.5	474.619	291.333	540.143	147.929	277.571	386.81	305.5	299.222	555.737	330.421	232.586	352.276
554.333	165.533	153.615	321.385	219.8	133.6	468.714	399.81	457.353	212.529	474	137.5	478.15	292.1	540.143	147.929	278.579	385.737	309	296	556.053	328.158	228.552	351.69
552.812	163.5	151.071	316.857	219.8	132.6	469.318	399.773	457.353	212.529	474	137.5	482.524	292.095	540.143	147.929	282.143	385.762	312.789	295	556.778	324.944	225.643	351.357
551.667	161.533	147.214	311.643	219.286	130.429	469.739	399.565	457.353	212.529	474	137.5	487.053	292.211	540.143	147.929	283.545	385.955	316.368	295.211	556.722	322.111	224.333	351.259
550.214	158.643	147.214	307.643	219	129.5	470.579	399.105	457.353	212.529	474	137.5	490.211	291.632	540.143	147.929	287.4	384.25	318.5	291.5	557.353	321.059	222.586	351.276
547.938	156.688	144.143	303.929	219.5	129.333	472.1	399.1	457.353	212.529	474	137.5	494.905	292.095	540.143	147.929	293.571	380.81	323.222	290.5	557.471	319.353	220.643	349.643
547.812	155.5	140.615	300.385	219	128.5	475.333	399.905	457.353	212.529	474	137.5	499.15	292.1	540.143	147.929	296.5	379.5	328.529	289.353	557.722	316.056	219.071	348.393
546.812	154.5	138.615	294.385	219	127.5	478	401.143	457.353	212.529	474	137.5	502.905	291.667	541.6	147.2	299.889	380.611	330.1	288.95	557.5	313.5	217.556	346.296
546.75	154.875	139.8	289.733	218	126.5	479.789	400.105	457.353	212.529	474	137.5	506.81	291.286	542.4	147.133	303.5	383.5	333	287.789	558.75	311.562	216.556	345.296
547.067	155.733	138.2	284.8	217	126.5	482.579	400.105	457.353	212.529	474	137.5	510.762	292.095	542.846	148	306.286	380.571	337.3	287.15	558.944	309.111	214.586	342.448
547.375	156.375	136.077	280.692	217.5	126.5	486.136	398.818	457.353	212.529	474	137.5	515.75	292.4	543.769	148.308	309.286	380.571	341.5	286.5	558.75	306.15	213.862	339.69
548	156.875	135.615	277.385	217.286	126.429	488.421	398.105	457.353	212.529	474	137.5	520.75	292.4	545.917	150.167	312.429	381.619	342.5	285.5	558.944	302.111	213.483	335.897
549.333	157.267	135.933	275.4	217.286	126.429	492.6	397.25	457.333	212.389	474	137.5	523.55	292.7	547.143	151.214	317.429	382.619	346.625	286.25	559.056	300.889	211.414	331.552
550.118	157.176	137.214	274.643	217	126.5	497.8	395.95	457.353	212.529	474	137.5	528.286	294.143	548	153.308	321.842	381.842	350.895	285.579	559.833	299.333	206.414	328.724
550.188	157.25	137.214	272.643	217	126.5	500.571	394.619	457.353	212.529	474	137.5	532.75	295.4	548.857	155.357	328.478	380.739	354.25	285.75	558.5	297.5	203.552	325.69
550	157.769	138.214	270.643	217	126.5	500.913	394.522	457.353	212.529	474	137.5	536.81	294.857	549.412	156.118	333.4	383.5	355.5	285.778	559.412	296.882	199.2	323.533
550.067	157.467	138.5	269.5	217	126.5	501.238	393.667	457.353	212.529	474	137.5	540.053	295.211	549.562	156.75	338.667	384.619	356	286	559.5	296	195	321
550	157.643	138.385	267.615	217	126.5	501.818	393.5	457.353	212.529	474	137.5	542.167	294.278	548.467	157.867	342.421	382.842	356.5	286.5	559.5	294.5	191.138	319.31
550	157.769	138.385	263.615	217	126.5	502.318	393.773	457.353	212.529	474	137.5	542.143	293	548.875	157.375	349.889	382.889	356.5	286.5	559.722	293.056	186.138	319.31
550	157.769	138.5	263	217	126.5	502.5	393.222	457.353	212.529	474	137.5	542.75	292.55	549	157.471	352.842	383	356.5	286.5	560.167	291.167	181.133	318.633
550	157.769	137.786	262.357	217	126.5	503.1	393.1	457.353	212.529	474	137.5	542.368	291.526	549.944	157.889	358.632	382.211	356.5	286.5	560.5	289.5	176.643	318.357
550	157.769	137.933	262.4	217	126.5	502.762	392.619	457.353	212.529	474.067	137.6	542.1	290.9	550.278	158.111	365.667	380.571	356.5	286.5	560.471	286.353	172.64	319.16
550	157.769	137.786	262.357	217	126.5	502.5	392.5	457.353	212.529	474.067	137.6	542.048	290.81	550.5	158	372.421	381.579	356.5	286.5	560.353	284.529	168.034	320.172
550	157.643	137.933	262.4	217	126.5	502.1	392.1	457.353	212.529	474	137.5	541.95	290.75	551.5	158	379.167	380.333	356.5	286.5	561.5	283.222	164.5	321
550	157.643	138.214	262.643	217	126.5	502.1	392.1	457.353	212.529	474.067	137.6	541.8	290.6	551.875	158.375	382.947	380.105	356.5	286.5	561.412	280.882	160.321	323.5
550	157.643	138.214	262.643	217	126.5	501.889	392.056	457.353	212.529	474	137.5	541.421	290.737	552.333	158.733	391.737	380.421	356.5	286.5	562.25	279.438	159.037	325.593
550	157.769	138.214	262.643	217	126.5	502.1	392.1	457.222	212.5	474	137.5	541.381	290.524	552.059	158.941	396.235	379.059	356.5	286.5	561.5	278.5	158.179	327.393
550	157.769	138	262.5	217	126.5	502.19	392.476	457.222	212.5	474	137.5	541.381	290.524	552.125	159.312	401	379.222	356.5	286.5	561.389	277.222	157.481	330.111
550	157.769	138.067	262.6	217	126.5	502.1	392.1	457.353	212.529	474	137.5	541.158	290.421	552.467	159.867	406.737	378.421	356.5	286.5	561.421	277.105	156.963	332.407
550	157.769	138.214	262.643	217	126.5	502.1	392.1	457.353	212.529	474	137.5	541	290.5	553.278	160.278	412.737	377.421	356.5	286.5	561.5	277.778	156.519	333.704
550	157.769	138.214	262.643	217	126.5	502.238	391.81	457.381	212.048	474.438	137.875	540.421	290.737	553.733	161.333	418	376.222	356.5	286.5	561.471	277.353	156.138	335.31
550	157.769	138.214	262.643	217	126.5	501.857	391.619	456.273	209.045	474.467	137.733	540.684	290.684	553.529	161.353	424.667	372.944	356.5	286.5	561.5	276.778	155.462	336.808
550	157.769	138.214	262.643	217	126.5	501.524	391.857	455.955	206.727	473.933	136.4	540.857	290.476	553.625	161.438	430.7	371.5	356.5	286.5	561.529	276.647	154.25	339.321
550	157.769	138.214	262.643	217	126.5	497.6	391.75	454	202.826	473.214	135.929	540.55	290.7	553.625	161.438	435.105	368.579	356.5	286.5	561.529	276.647	153.414	341.552
550	157.769	138.214	262.643	217	126.5	497	392.105	451.762	198.714	472.615	135.385	540.421	290.737	553.6	161.6	438	365.529	356.5	286.5	561.389	276.667	152.385	343.346
550	157.769	138.214	262.643	217	126.5	496.333	393.905	449.619	195.048	471.214	133.643	540.55	290.7	553.5	162.222	444.167	362.889	356.5	286.5	561.118	276.529	152.296	343.407
550	157.769	138.214	262.643	217	126.5	494.579	394.105	445.842	192.158	471.8	131.2	540.55	290.7	553.6	162.6	447.722	359.333	356.5	286.5	561.412	276.353	152.259	343.222
550	157.769	138.214	262.643	217	126.5	492.714	395.81	440.783	189.913	470.385	129.615	540.421	290.737	553.5	163.222	451.438	357.25	356.5	286.5	561.389	276.222	152.4	343.04
550	157.643	138.214	262.643	217	126.5	487.905	397	434.5	187.5	465.846	125.538	540.35	290.65	553.2	163.867	457.588	353.235	356.5	286.5	561.5	276.5	152.346	342.731
550	157.643	138.214	262.643	217	126.5	484.524	397.857	429	185.826	462.688	122.812	540.421	290.737	553.056	164.111	461.842	350.684	356.5	286.5	561.5	276.5	152.5	342.607
550	157.643	138.214	262.929	217	126.5	481.571	398.619	421.409	184.318	458.412	122.882	540.421	290.737	552.733	164.333	466.316	347.684	356.5	286.5	561.5	276.5	152.385	342.346
550	157.643	138.5	263.5	217	126.5	479.6	400.25	414	183	453.875	121.562	540.55	290.7	552.625	164.438	469.833	344.611	356.5	286.5	561.5	276.5	152.538	342.192
550	157.769	138.385	263.615	217	126.5	476.667	400.81	407.435	179.913	448.353	122.176	540.421	290.737	552.6	164.6	476.333	342.133	355.833	286.833	561.5	276.5	152.538	342.192
550	157.769	138.5	263.5	217	126.5	474.667	401.619	400	178.5	443.769	125.231	540.421	290.737	553.706	165.118	480.95	338.6	355.5	286.5	561.5	276.5	151.679	341.5
550.2	157.933	138.5	263.5	217.8	125.4	471.667	398.619	393.286	175.333	439.467	123.733	540.421	290.737	554.529	165.353	484.5	336.125	355.5	286.5	561.5	276.5	148.6	340.96
550.938	158.688	138.5	263.5	218.8	124.4	472.6	399.25	385.143	174.524	434.188	124.5	540.476	290.619	554.812	166.188	491.333	331.833	355.579	286.895	561.263	276.263	148.615	340.654
551.429	158.857	137.385	262.615	220.5	121.5	471.524	399.857	378.875	171.125	430	125	540.476	290.619	554.733	167.333	494	328	355.5	286.5	561.5	276.5	149.269	339.923
551.929	159.286	134.667	259.917	222	120.5	469.524	399.857	372	170.619	428.111	124.222	540.476	290.619	554.706	168.118	496.5	326.125	355.5	286.5	561.5	276.5	149.462	338.808
551.6	159.867	132.786	257.357	224.8	118.4	469.591	399.727	366.435	168.913	427.133	125.6	540.476	290.619	554.6	168.6	501.5	322.125	355.5	286.5	561.389	276.667	150.857	336.429
551	160.5	131.417	254.75	225	116.75	468.667	399.619	358.091	165.909	426.571	125.857	540.35	290.65	554.929	168.571	505.833	319.611	355.5	286.5	561.353	276.529	149.4	335.04
551.059	160.765	129.5	251.5	226.5	115.5	468.273	399.409	351	165	425.733	126.067	540.476	290.619	554.929	168.571	509.056	316.5	355.5	286.5	561.222	276.5	150.704	331.593
551.067	160.2	128.583	248.25	231	113.5	467.714	399.19	343.368	162.526	424.077	127.846	540.476	290.619	554.867	168.467	512.529	313	355.5	286.5	561.353	276.529	151.333	330.667
551.357	158.643	128	245.833	232	112.5	467.957	399.087	336	162	423	128.167	540.476	290.619	555.267	168.8	514.722	310.333	355.5	286.5	560.882	276.588	152	329
551.133	156.133	129.385	243.615	235.5	110.5	467.6	399.25	329.565	158.087	423.364	129.727	540.25	289.95	555.6	168.6	517.267	309.2	355.5	286.5	560.5	276.5	151.111	327.481
549.583	153.25	129.333	240.5	237.2	109.6	467.955	399.273	322.818	157.182	422.417	131.25	540.211	289.842	555.625	168.438	517.941	309.176	355.5	286.5	561.333	276.267	151.593	323.037
548.467	151.733	129.333	237.5	238.8	108.6	467.1	400.9	316	154.5	422.154	134.154	540.55	289.7	555.6	168.6	517.812	309	355.5	286.5	560.714	276.357	150.552	320.414
547.429	149.857	130.583	233.25	240	108.75	466	401.857	309.609	152.957	421.214	136.071	543.714	288.238	555.714	168.5	517.842	308.684	355.5	286.5	561.6	275.533	149	314.5
545.273	146.273	130.538	230.615	242	108.75	464.579	402.105	303.048	151.381	419.231	138.385	546.941	288.824	556.133	168.333	517.842	308.684	355.5	286.5	560.733	275	148.357	310.357
544.2	142.6	132.615	227.385	244	108.75	463.682	401.318	295.619	147.714	415.2	139.4	549.889	287.944	556.133	168.933	517.842	308.684	355.5	286.5	560.333	275	146.481	307.111
541.545	142.091	134.231	225.769	246.2	108.6	462.368	400.789	290.857	145.81	414.2	141.4	552	286	555.5	169	517.833	308.611	355.5	286.5	560.167	274.833	145.5	303
540.8	141	135	224.154	248.8	109.4	461.842	400.737	284.435	141.913	414.692	142.308	555.056	283.111	555.529	169.353	517.842	308.684	355.5	286.5	560.857	274.786	144.75	297.679
539.429	138.714	136	221.5	249	109.25	460.81	400.952	277.391	141.043	415	142.133	556.944	281.889	555.062	169.062	517.842	308.684	355.5	286.5	561	275.154	144.231	292.5
538.4	137.2	135.714	218.5	249.75	109.75	461.316	399.158	271.565	138.087	416.625	142.375	559.5	280.056	555.188	169.188	517.842	308.684	355.5	286.5	560.786	275.429	143.75	288.679
537.4	136.2	135.385	214.385	248.75	110.25	460.955	399.591	265.409	135.636	416.75	142.438	560.625	279.25	554.938	169.312	517.6	308.5	355.5	286.5	560.688	274.938	143.852	283.667
535	134	135.769	211.385	249	110.25	460.714	399.19	259.05	133.1	417.571	142.857	560.158	278.158	555.529	169.353	517.833	308.611	355.5	286.5	560.5	275	143.077	279.385
534.5	134.5	136.462	208.846	248	109.75	460.714	399.19	253.579	129.842	417.692	144	559.842	277.842	555.438	169.25	517.833	308.611	355.5	286.5	560.421	275.105	142.333	274.259
533.6	133.8	139.067	206.4	246.75	110.25	460.4	399.2	248	128	419.636	149.273	559.529	277.176	555.625	169.438	517.833	308.611	355.5	286.5	560.421	275.105	141.429	270.214
533.4	133.2	142.462	201.846	246.2	110.6	460.4	399.2	241	124.619	420.692	149.923	559.368	277.053	555.714	169.5	517.833	308.611	355.5	286.5	560.5	275.5	141.481	265.111
533	132	146.643	197.857	245.2	110.6	460.4	399.2	234.15	122.3	422.333	152.444	559.45	276.95	556.385	169.769	517.833	308.611	355.5	286.5	559.353	275.471	138.6	260.96
532.667	131.333	148.067	198.4	243	110.25	460.4	399.2	230	118.857	422.267	158.667	559.7	276.85	556.5	169.5	517.833	308.611	355.5	286.5	558.5	275.778	137.37	257.741
531.4	131.2	151.312	197.125	242.4	110.2	460.4	399.2	226.1	112.95	422.929	159.143	559.45	276.95	556.385	169.846	517.833	308.611	355.5	286.5	558.1	275.95	136.6	252.96
534	132	156.786	192.643	240.5	109.5	460.4	399.2	224.889	109.278	423.067	161.867	559.6	276.75	556.692	170.385	517.833	308.611	355.5	286.5	558	276	135.261	250.043
531	132	160.067	189.4	237	109.25	460.4	399.2	224.222	108.5	422.769	163.385	559.833	276.278	556.462	170.538	517.833	308.611	355.5	286.5	557.789	276.053	134	246.5
523.333	139.667	163	186.5	236	109	460.4	399.2	225	109.5	418	168.842	561	275	556.1	171.7	517.833	308.611	355.5	286.5	557.529	276.353	132.87	242.826
524.333	144.667	166.312	183.125	232	109	460.4	399.2	225.176	109.824	417.706	172.412	562.062	271.875	556.556	172.556	517.833	308.611	355.5	286.5	557.5	276.5	131.346	239.654
529	141	169.333	181	229.8	108.6	460.4	399.2	225.167	110.167	414.067	175.4	562.167	269.278	558	175.5	517.833	308.611	355.5	286.5	557.5	277	129.12	237.52
530.429	139.286	172.067	177.4	228.8	108.4	460.4	399.2	225.263	110.053	407.933	177.267	562.158	267.158	557.667	177.556	517.833	308.611	353.5	286	557.5	277	129.043	235.087
531.5	139	172.933	172.6	227	108.75	460.4	399.2	225.25	109.95	401.714	179.095	562.611	264.444	556.917	179.25	517.833	308.611	353.053	286.158	558.1	276.95	128	233.5
530.5	138.917	174.667	170.467	224.2	109.6	460.4	399.2	225.263	109.737	398.765	181.529	564	262	557.2	179.533	517.833	308.611	350.722	288.111	558.211	277.947	127.385	232.346
530.636	139	176	168.5	222.5	109.5	460.4	399.2	225.263	109.737	393.765	182.529	564.053	261.368	556.667	179.467	517.833	308.611	349.85	291.7	558.5	278.222	126.708	230.542
531.727	138.818	177.5	166.5	219.5	110	460.4	399.2	225.263	109.737	386.4	185.45	563.062	260.875	557.118	179.647	517.833	308.611	343.647	294.059	558.471	278.647	125.792	230.542
532.583	138.917	178.118	164.588	217	110.75	460.4	399.2	225.263	109.737	381.316	188.684	562.889	260.444	557.2	181.6	517.833	308.611	340.647	294.529	558.25	278.6	125.6	230.56
533.273	138.273	178.062	163.688	215.8	110.4	460.4	399.2	225.333	109.833	374.789	190.526	561.842	259.842	558.333	184.267	517.833	308.611	336.389	295.333	558.2	278.8	125.56	230.76
533.231	138	178.067	163.4	214	111	460.3	398.95	225.333	109.833	368.778	193.667	561.842	259.842	557.647	186.176	517.882	308.529	328.5	293.5	558.211	278.947	125.333	229.958
533.231	138	178	163.5	211.667	112.333	460.3	398.95	225.263	109.737	363.95	197.75	561.842	259.842	557.938	190.938	517.833	308.611	327.833	294.167	558.5	279.222	125.231	228.5
533.231	138	178	163.5	209.5	113.5	460.3	398.95	225.263	109.737	359	198.842	561.7	259.85	557.765	191.706	517.833	308.611	323.474	293.368	558.421	279.895	125.32	226.44
533.231	138	178	163.5	207.333	115.333	460.3	398.95	225.263	109.737	351.526	202.474	561.7	259.85	559.125	192.5	517.882	308.529	318	292	558.5	280	126.542	222.875
533.231	138	178.067	163.4	204	117.5	460.333	399.095	225.263	109.737	346.167	206.722	561.7	259.85	559.118	194.412	517.833	308.611	314.412	289.235	558.421	280.105	127.04	221.72
533	137.545	178.067	163.4	203	118	460.333	399.095	225.263	109.737	341	208.529	561.7	259.85	559.941	196.235	517.833	308.611	311.125	287.312	558	281	127	220.833
532.077	135.923	178.067	163.4	201.5	119	460.333	399.095	225.263	109.737	332.895	212.105	561.7	259.85	559.533	201.6	517.882	308.529	308	284.5	558.579	280.895	125.783	218.087
531.083	134.917	178.067	163.4	198.333	122.333	460.333	399.095	225.263	109.737	328.111	216.556	561.7	259.85	559.933	204	517.882	308.529	305.111	279.722	559	281	128.667	218.75
530.75	133.25	178.067	163.4	197	123	460.1	398.9	225.263	109.737	323.053	217.789	561.7	259.85	559.778	204.833	518.889	307.778	303	278.353	559.471	280.647	132.44	216.92
529.5	131	178.067	163.4	194	126	458.955	399.364	225.263	109.737	315.684	221	561.7	259.85	561.118	206.412	523.5	305.125	301.278	276.111	559.5	281.222	137.615	218.654
529.4	131.2	178.067	163.4	191.5	127.5	457.1	399.9	225.333	109.833	310.105	225.053	561.714	259.714	561.562	208.688	526.941	302.529	302.111	274.722	559.471	280.647	140.04	216.92
527	129	178	163.5	189.5	128	454.955	400.591	225.333	109.833	303.158	227.789	561.6	259.75	561.5	210.5	531.062	297.875	302.111	273.722	559.667	281	145.308	215.962
523.333	128	178.067	163.4	188	129	451.85	399.75	224.95	109.9	297.5	231.778	561.6	259.75	561.286	214.357	535	291	301.875	273.688	559.4	280.6	151.357	214.464
522.5	127	178	163.5	184	132	445.952	399.714	224.95	109.9	293.842	235.737	561.6	259.75	560.933	217	538.471	287.824	301.824	273.824	559.25	281.188	153.96	213.6
523	126.545	178.067	163.4	182	133	443.143	399.762	224.368	109.737	290.65	237.35	561.579	259.895	561.462	217.769	538.5	285.125	302	273.647	559.533	280.6	159.586	210.724
520.4	126.2	177.882	163.412	181	134.5	437.952	398.714	222.95	109.9	284.842	241.105	561.316	259.947	561.667	219.75	540.412	284.235	302	273.5	560.6	280.6	165.5	209
517	126	177.938	163.312	182.471	134.765	432.952	397.714	219.7	109.9	281.526	244.474	561.579	259.947	562.812	221.188	541.059	283.765	302.125	273.312	560.778	281.611	168.407	206.741
515.5	124.5	177.938	163.312	180.25	136.062	430.1	397.9	215.158	111.053	278.684	246.579	561.444	260.278	561.8	226.267	541.875	283.125	302.353	273	560.75	282.438	174.3	202.3
515	124.5	177.938	163.312	177.706	137.588	428.364	399.136	209.5	111.75	275.278	247.278	561.6	260.4	561.8	229.267	542.211	283.526	302.222	272.944	560.5	282.5	178.704	199.222
516.833	124.667	177.938	163.312	175.533	139.267	427	399.857	204.9	113.7	269.938	250.125	561.867	260.467	562.125	229.5	543.667	282.133	302.158	272.842	560.5	282.5	183.167	193.6
517	126	177.938	163.312	173.733	140.6	426.842	399.737	201.211	115.632	268.842	250.737	561.5	261.333	561.938	230.938	543.778	281.444	302.111	272.722	560.471	282.647	187.593	192.074
517	125.5	177.938	163.312	172.188	142.125	426.045	399.727	194.778	116.5	267.722	250.833	561.7	260.2	562.812	233.188	545.267	279.2	302.647	273	560.222	284.389	193.414	188.276
517	125.5	177.938	163.312	170.231	143.385	424.842	398.737	189.529	118.353	267.364	251.136	562.062	260.875	562.118	235.412	548.267	276.2	302.158	272.842	560.1	283.95	198.379	183.69
516.667	125.667	177.938	163.312	168.067	147.067	422.9	398.85	185	119.789	267.55	251	562.583	260.833	561.889	238.722	549.833	275.611	302.158	272.842	560.722	283.167	203.071	180.071
515	126.5	177.938	163.312	165.733	148.867	419.875	400.208	178.789	121.368	267.55	251	562.889	260.778	561.812	239.188	553.333	272.133	302.158	272.842	560.909	282.909	209.034	176.345
511.5	128.5	177.938	163.312	164.6	151.133	417.095	400.048	174.167	124.167	267.55	251	564	260.5	562.118	240.647	556.938	268.5	302.158	272.842	561.105	282.421	212.786	171.5
507.8	131.4	177.938	163.312	163.643	154.214	414.95	400.75	169.882	127.412	267.476	251.095	563.273	260.909	562.118	242.412	558.667	267.133	302.222	272.944	561.1	281.95	217.889	168.037
510	133	177.938	163.312	162.429	155.214	412.5	399.909	167.158	129.053	267.476	251.095	562.8	261.2	562.647	245.176	560.143	263.286	302.222	272.944	561	283	224.774	164.161
512	130	177.938	163.312	161.429	158.214	407.176	394.765	165.158	132.053	267.476	251.095	563	260.5	562.118	249.412	559	261	302.353	273	560.7	283.95	228.7	159.7
512.25	132	177.938	163.312	160.714	162.571	404.158	397	164	134.647	267.476	251.095	563.188	260.312	562.125	252.5	560.143	257.071	302.353	273	560.7	283.95	233.967	155.8
509.786	130.357	177.938	163.312	159.846	163.769	401	397.857	163.889	136.278	267.476	251.095	562.75	261	562.722	253.056	560.8	254.933	302.353	273	560.5	284	240.556	153.407
509.733	129.6	177.938	163.312	159.615	167.077	397.19	397.286	162.842	139.947	267.476	251.095	562.556	260.111	561.933	254.133	561.812	249	302.353	273	560.579	283.895	245.536	150
509.333	129.133	177.938	163.312	158.5	169.714	392.609	396.913	160.389	144.333	267.476	251.095	562.5	260.3	562.812	256.188	562	243	302.353	273	560.579	283.895	250.769	146.692
509.071	128.429	177.938	163.312	157.2	170.733	388.913	399.087	158.278	147.111	267.476	251.095	562.75	260.167	562.118	258.412	561.857	237.5	302.353	273	560.579	283.895	258.455	144.303
508.643	127.857	177.938	163.312	156.933	174	385.95	396.75	157.294	149.235	267.476	251.095	563.7	257.85	561.062	261.312	561.143	234.071	302.353	273	560.579	283.895	264.481	142.889
508.357	127.786	177.938	163.312	156.308	176	382.35	394.35	156.842	148.947	267.476	251.095	563.167	257.278	560.647	262.176	563.312	228.625	302.353	273	560.579	283.895	270.033	141.667
508.385	127.615	177.938	163.312	155.769	178.308	378	395.857	155	153.353	267.55	251	563.412	256.765	560.812	263.188	562.333	224.133	302.353	273	560.5	283.778	275.931	140.172
507.786	127.5	178.125	163.062	155.5	180.929	375.842	396.737	151.722	157.889	267.55	251	563.684	256.737	561.765	264.294	561.5	220.357	302.353	273	560.579	283.895	280.929	140.393
508.071	127.429	177.765	163	153.308	182.308	374.609	395.261	149.722	162.889	267.476	251.095	563.722	256.167	561.857	265.929	562.143	217.071	302.353	273	560.579	283.895	285.786	138.5
507.933	127.533	177.765	163	152.286	185.071	372.905	394.476	148.158	166.053	267.476	251.095	563.588	256.118	561.8	267.267	561.765	211.529	302.353	273	560.579	283.895	290.034	137.414
507.933	127.533	177.75	163.125	150.455	187.545	370.826	394.13	147.05	171.1	267.476	251.095	563.588	256.118	561.625	269.25	561.25	206.25	302.353	273	560.579	283.895	297.407	136.741
507.933	127.533	177.75	163.125	149.615	190.462	370.3	393.95	146.368	176.947	267.476	251.095	563.611	256	561.118	271.412	561.286	205.071	302.353	273	560.579	283.895	302.08	136.2
507.933	127.533	177.75	163.125	148.385	193.077	370.1	393.9	143.889	179.722	267.55	251	563.588	256.118	560.812	272.188	562.077	202	302.353	273	560.579	283.895	306.083	136.083
507.933	127.533	178.333	162	147.077	194.769	369.391	393.261	142.889	184.278	267.476	251.095	563.588	256.118	561.286	273.357	562.333	198.133	302.353	273	560.579	283.895	312.083	136.083
507.933	127.533	180.333	157.467	145.5	195.7	369.5	393.273	142.5	187	267.55	251	563.588	256.118	561.8	274.267	561.143	194.071	302.353	273	560.579	283.895	317.741	135.593
508.071	127.429	183	154	142.455	197.545	368.609	393.261	141.9	189.95	267.55	251	563.588	256.118	562.067	276.533	560.769	192.154	302.353	273	560.579	283.895	321.87	134.13
508.071	127.429	185.5	149.5	141.833	197.917	367.364	393.136	139.158	194.842	267.476	251.095	563.588	256.118	561.769	279.154	561.643	190	302.353	273	560.579	283.895	329.097	134.452
508.071	127.429	190.067	147.4	141.7	198.2	364.789	392.526	138	198	267.476	251.095	563.588	256.118	561.769	283.154	560.923	186.846	302.353	273	560.579	283.895	334.04	133.24
508.071	127.429	192.786	146.143	141.6	198.6	362.4	392.45	135.579	201.842	267.476	251.095	563.556	256	561	283.154	560	184.083	302.353	273	560.579	283.895	339	131.889
507.933	127.533	197.5	147.5	141.4	198.5	358.409	392.227	132.158	205.842	267.476	251.095	563.579	255.895	561	283.643	559.6	182.2	302.353	273	560.579	283.895	342.889	132.481
507.933	127.533	198.25	144.625	141.6	198.5	352.304	391.783	130.222	210.056	267.476	251.095	563.556	256	560.571	284.143	558.071	181.5	302.353	273	560.579	283.895	345.556	132.296
507.933	127.533	203.556	141.222	141.5	198.4	350.095	391.714	129.9	211.95	267.476	251.095	563.579	255.895	559.938	285.312	558.143	180.071	302.353	273	560.9	282.95	348.115	135.308
507.933	127.533	206.786	138.643	141.636	198.545	350.095	390.714	130.222	213.056	267.4	251.05	563.579	255.895	559.375	285.938	557.786	179.214	302.353	273	560.909	282.909	350.5	136.214
507.933	127.533	209.25	134.875	141.636	198.545	348.727	389.864	130.111	213.278	265.842	252.737	563.579	255.895	559.846	288	557.467	179.067	302.353	273	561	283	354.929	136.393
507.933	127.533	210.8	135.267	141.636	198.545	348.6	389.55	130.35	213.35	262.5	254.778	563.579	255.895	560	289.692	557.333	179.133	302.353	273	561.421	282.105	357.704	141.444
508.071	127.429	211	136	141.727	198.545	348.95	389.75	130.35	213.35	260.053	256.789	563.7	255.85	560	290.091	557.333	179.133	302.353	273	561.211	281.947	363.519	141.889
508.071	127.429	212.5	136.5	141.75	198.583	349	390.5	130.35	213.35	256.95	259.75	563.722	256.056	561	290.909	557.333	179.133	302.353	273	561.529	281.647	368.897	142.483
508.071	127.429	216.533	135.867	141.75	198.583	349.435	390.348	130.35	213.35	249.294	265.294	564.118	256.412	563	291.5	557.333	179.133	302.353	273	561.053	280.158	376.759	144.207
508.071	127.429	220.615	135.615	141.75	198.583	350.095	390.714	130.35	213.35	248.053	267.263	564.118	256.176	561.8	292.1	557.333	179.133	302.353	273	561.5	279.5	381.241	144.621
508.071	127.429	223.214	137.357	141.75	198.583	350.095	390.714	130.35	213.35	245.053	271.263	564.176	256.353	560.4	292.2	557.333	179.133	302.353	273	562.412	278.882	387.654	144.269
508.071	127.429	226.5	140.5	141.75	198.583	350.364	390.682	130.35	213.35	240.048	274.238	565.125	256.5	560.333	293	557.143	179.071	302.353	273	561.579	277.895	394.31	144.793
508.071	127.429	227.933	140.6	141.75	198.583	350.261	390.739	130.35	213.35	235.632	278.684	565.4	255.933	560.833	293	557.143	179.071	302.353	273	563.053	276.158	400.065	145.355
508.071	127.429	230.5	141.5	141.75	198.583	350.261	390.739	130.35	213.35	232.882	282.176	565.429	255.714	560.5	294	557.143	179.071	302	272.5	562.895	275.421	405.5	144.679
508.071	127.429	234.333	143	141.5	198.4	350.227	390.636	130.35	213.35	228.15	285.15	565.429	255.714	561	295.5	557.143	179.071	300.842	271.158	562.5	275	411.407	144.926
507.933	127.533	235.333	142	141.5	198.4	350.227	390.636	130.35	213.35	222.722	288.833	565.286	255.857	561	297	557.143	179.071	299.944	270.111	562.091	274.773	417.6	145.96
507.933	127.533	240.214	142.357	141.636	198.545	350.227	390.636	130.35	213.35	222.3	289.3	565.308	256.077	563	299	557.143	179.071	298	268.5	562.667	273	422.107	144
508.071	127.429	242	144.5	141.636	198.455	350.227	390.636	130.35	213.35	222.2	289.15	565.385	256.846	563	299	557.333	179.133	296.867	268.533	563.105	272.421	426.143	143.571
507.933	127.533	246.158	144.842	141.6	198.4	350.227	390.636	130.35	213.35	221.667	288.944	565.812	256.75	561	303	557.333	179.133	294.944	268.889	563.143	272.19	433.556	144.296
507.933	127.533	251.933	143.6	141.75	198.583	350.227	390.636	130.35	213.35	220.722	287.833	565.714	257	561	303	557.333	179.133	292.471	268.647	562.529	271.353	437.481	143.111
507.933	127.533	254.6	142.133	141.75	198.583	350.227	390.636	130.5	213.273	220.375	286.812	565.667	257.4	561	303	557.333	179.133	288.529	268.353	562.5	270.5	441.519	142.778
507.933	127.533	256.786	141.643	141.75	198.583	350.227	390.636	130.35	213.35	219.778	285.111	565.615	257.615	561	303	557.333	179.133	285.9	268.05	562.471	269.647	445.143	142.643
508.071	127.429	258.533	141.867	141.75	198.583	350.227	390.636	130.35	213.35	218.381	284.238	565.077	258.385	561	303	557.333	179.133	281.789	266.737	562.5	268.222	449.704	142
508.071	127.429	259.875	140.938	141.636	198.545	347.417	391.25	129.111	216.278	217.059	281.471	565.143	259.5	561	303	557.143	179.071	276.5	266.5	562.5	267.5	454.154	140.615
508.071	127.429	262	140.5	141.636	198.545	343.478	390.13	127.35	219.35	215.235	278.588	565.278	259.944	563	306	557.333	179.133	273.5	265.5	562.529	265.647	457.321	139.5
508.071	127.429	264.5	140.5	141.636	198.364	337.95	390.75	124.889	224.722	213.235	274.588	564.875	260.312	563	306	557	177.6	271.75	266.438	562.81	263.952	460.333	138.958
507.933	127.533	266.2	140.2	141.818	198.273	333.409	391.227	123.421	229.105	210.765	273.529	564.625	260.125	563	306	556.5	174.125	271.5	265.778	563.333	263	461.615	138.077
507.933	127.533	269.75	141.125	141.75	198.583	326.25	390.417	122	233.353	207.111	270.889	563.688	260.375	563	306	554.333	171.667	270.5	265.222	563.105	262.421	462.6	137.96
507.933	127.533	271.2	142.2	141.818	198.273	320.429	389.333	122.3	238.15	201.938	268.438	563.188	260.188	563	306	555.143	168.071	270.5	264.5	563.5	261.5	462.125	137.833
508.059	126.882	274.067	142.4	141.75	198.25	313.87	389.826	121.3	242.15	199.059	266.471	563.133	260.2	562	308	552.231	163.154	270.5	263.778	562.5	259.5	461.6	137.96
508.286	126.5	278.2	143.067	142.231	198.077	307.304	389.783	120.111	246.278	197.389	264.778	563.333	260.467	564.25	308.5	551.143	158.071	270.529	263.647	562.5	258.5	461.917	137.917
508.625	125.312	279.615	143.615	142.833	197.917	303.25	388.417	120.35	250.35	195.526	263.211	562.786	260.429	563.444	311.333	549.857	156.5	270.5	263.5	561.471	257.353	462.04	137.92
509.375	124.562	285.2	143.2	142.917	197.833	298.1	387.6	119.842	255.842	191.938	262.438	563.133	260.2	563.875	313.5	550.077	154	270.5	263.5	561.5	255.5	462.04	137.92
509.059	124.118	287.786	143.643	143.467	197.8	293.095	387.714	119.368	260.053	190.389	260.778	562.714	258.714	563.5	315.25	547.286	149.286	270.5	263.5	561.579	254.895	462.04	137.92
507.75	123.062	291.938	143.312	143.727	197.545	286.364	385.864	120.222	263.056	188	260	562.333	257.467	562.9	319.1	545.923	146.385	270.5	263.5	562.5	253.5	462.04	137.92
505.067	121.733	297.2	144.2	144.462	197.615	278.455	385.318	120.474	265.632	186.294	260.235	562.5	256.5	563	320.167	543.909	144.818	270.5	263.5	562.421	252.105	462.04	137.92
503.2	122.067	300.8	142.8	144.462	198	272.136	385.727	119.889	266.722	185.647	260.765	561.938	255.688	563.5	321	543.667	142.667	270.5	263.5	562.421	251.895	462.04	137.92
498.8	122	306.385	143.077	145.385	198	264.05	386	121	267.353	186.125	262.188	561.8	255.067	561.429	325.571	542	140.769	270.5	263.5	562.421	249.105	462.115	137.846
498	121.75	308.214	142.357	145.357	197.714	258.8	385.7	121.105	267.421	184.647	263.765	559.062	253.312	561.75	325.375	538.333	139.917	270.5	263.5	562.5	247.5	462.115	137.846
495.077	121.769	312.875	141.938	145.5	197.929	254.143	385.524	121.105	267.421	183.053	266.789	557.588	253.882	562	325.625	534.6	137.2	270.5	263.5	562.5	246.5	462.115	137.846
491.636	121.727	319.533	142.867	145.9	197.7	251.895	384.579	121.25	267.4	181.842	268.737	556.667	255.867	562	326.286	533	137.5	270.5	263.5	562.5	245.222	462.115	137.846
488.333	120.833	325.067	141.267	146.083	197.667	250.417	382.292	121.25	267.4	179.778	271.667	557.353	255	561.3	327.2	533.818	134.909	270.5	263.5	562.909	244.091	461.875	137.792
486.429	119.714	330	140	146.25	197.667	248.143	379.524	121.25	267.4	176.647	277.765	558.118	254.412	561.444	328	528.769	132.077	270.5	263.5	563.211	242.053	462.115	137.846
484.8	120.2	334.2	140.2	145.857	197.571	246.381	378.667	121.25	267.4	174.778	280.667	557.765	252.882	561.167	328	527.333	131.75	270.5	263.5	562.333	238	462.115	137.846
481.5	119.75	339.688	146.875	145.929	197.357	244.652	376.391	121.25	267.4	174.056	284.111	556.765	252.529	561.25	328.875	525	130.769	270.5	263.5	562.5	237.5	462.115	137.846
478	119.5	343.786	143.643	145.846	197.385	241.895	372.579	121.25	267.4	169.368	291.053	556.75	252.438	561.333	330.833	523.929	129.929	270.5	263.5	563.5	236.5	467.241	138.621
480.111	119.111	350.385	145.385	145.929	197.357	237.5	369.636	121.25	267.4	169.4	295.45	557	252.125	561.182	331.091	520.538	128.308	270.529	263.647	563.5	235.778	472.414	140.724
483	119.5	354.6	144.933	145.846	197.385	234.5	366.636	121.25	267.4	167.667	302	556.95	251.75	561.222	330.556	516.438	126.875	270.529	263.647	563.5	235.5	477.414	141.138
483.909	120.091	361.643	146.786	145.929	197.357	232.19	360.667	121.25	267.4	164.722	308.444	556.667	251.444	559.917	332.833	513.714	126.071	270.529	263.647	562.882	233.471	482.5	142.214
485.167	120.5	366.357	145.214	145.583	197.5	225.952	357.381	121.25	267.4	165.579	313.105	556.625	251.625	558.308	334.385	511.333	125.333	270.529	263.647	562.5	230.5	490.444	144.593
486.273	121.182	370.923	143.615	145.769	197.385	220.739	353.043	121.25	267.4	165.684	319.842	556.25	251.375	556.308	336.385	512.071	123.286	270.529	263.647	562.5	228.5	494.679	145.25
488.1	121.2	376.615	141.615	145.846	197.385	216.619	349.762	121.25	267.4	166.765	324.059	556.053	251.684	553.357	339.5	509.267	123.933	270.529	263.647	561.882	226.412	498.5	147.231
489.917	121.75	384.643	142.786	145.846	197.385	209.636	345.864	121.25	267.4	169.579	330.105	556.611	249.833	549.056	344.667	505.333	124.333	270.5	263.5	561.5	223.222	502.741	147.333
491.5	121.2	390.077	141.615	145.846	197.385	203.667	342.381	121.25	267.4	173.389	337.444	557	249	548.857	347.667	503.308	122.538	270.5	263.5	561.421	219.895	505	146.826
493.333	121.083	396.385	139.385	145.846	197.385	198.364	339.136	121.25	267.4	176.526	341.789	556.667	247.944	544.19	350.857	502.077	122.846	270.5	263.5	561.421	217.895	508.556	144.296
493.583	120.917	401.385	139.385	145.929	197.429	190.952	338.095	121.25	267.4	181.05	347.45	557.118	247.412	541.95	352.2	500.077	122.846	270.5	263.5	561.5	215.5	510.593	143.741
494.533	120.533	407.615	141.615	147.357	196.643	187.591	335.273	121.25	267.4	187.412	352.882	555.412	247.353	539.3	355.4	498.267	122.933	270.5	263.5	561.5	213.778	511.4	142.44
495.643	120.286	415.214	141.357	148.692	196.538	181.1	333.1	121	267.353	190.737	355.158	554.895	246.421	537.158	359.684	496.071	122.286	270.5	263.5	561.5	212.778	511.24	141.68
496.929	119.357	419.571	138.786	151.375	197.375	173.85	331.15	121.158	266.158	196.789	357.947	553	245	533.762	361.714	494.692	121.923	270.5	263.5	561.5	211.5	511.538	141.654
497.438	119.375	424.643	137.786	151.286	197.143	170.524	327.905	120.882	264.588	204.75	360.05	553.25	242.95	528.632	363.368	493.4	122	270.647	263.529	562.529	209.353	511.538	141.654
498.235	119.647	427.867	140.533	154.364	198.909	167.526	324.895	120.842	262.842	207.467	358.667	555	241	525.6	363.5	490.471	122	272.111	262.722	562.5	206.5	511.444	141.593
498.875	118.938	432.6	139.933	154.111	199	167.6	324.1	119.842	260.842	210.625	358.375	555.048	239.81	522.19	365.857	488	121.625	273.667	261	561.5	203.5	511.4	141.44
499.056	119.5	438	137.25	155.222	198.556	167.25	323.7	119.722	258.889	214.789	360.947	554.889	237.944	519.273	367.227	486.143	120.929	275	260	560.625	201.25	511.4	141.44
499.588	119.118	441.923	136.615	157.444	198	167.316	323.632	119.889	256.056	218.333	357.333	556	235	514.9	367.95	484.765	121.529	276.722	259.111	560.471	198.647	511.261	141.348
499.625	119	444.857	137	161	198	167.222	323.5	121.588	252.294	222.692	355.692	556.526	232.105	512.1	367.8	484.333	121.2	276	256.5	561.294	196.882	511.375	141.333
499.944	119.611	448	137.5	162.636	197.909	167.05	323.3	121.278	250.722	228.421	356.684	559.118	227.412	510.526	367.632	482.357	120.643	276.176	255.176	560.412	196.118	511.375	141.333
503.353	121	449.818	136.727	165	198	167.05	323.3	121.111	245.944	234.263	356.579	561	226	508.632	368.368	480.4	120.8	276	253.647	559.211	193.947	511.375	141.333
504.875	121.625	451.385	136.385	166.111	198.333	165.391	321.043	121.222	242.5	241.368	357.368	562.118	222.412	506.6	368.5	479	121	279.722	250.889	558.278	192.056	511.375	141.333
504.353	123	451.615	136.615	167	198.667	162.25	316.95	121.294	240.235	247	356.333	563.167	220.278	505.4	368.6	478.375	120.812	280.889	249.056	558.5	191.5	511.375	141.333
503.188	122.688	451.385	136.538	168.462	198.692	160.211	311.053	121.5	239.5	255.353	355.118	563.176	217.647	504.1	368.8	476.625	120.562	281.889	247.278	557.833	190.667	511.375	141.333
502.176	122.176	451.385	136.538	170.545	198.545	158.158	305.842	121.75	237.625	260.944	353.389	563.167	215.278	503	369.333	476.357	120.643	282.812	245.688	558.167	190.333	511.375	141.333
501.294	121.765	451.615	136.615	172.125	198.5	156.5	302	121.778	237.5	271.222	352.5	563.111	213.556	502.65	369.75	476.647	120.765	283.75	244.438	559.278	189.278	511.208	141.25
501.056	121.778	451.5	136.5	173.818	197.818	153.95	297.3	121.778	236.5	279.7	351.5	563.056	210.722	502.667	369.619	476.5	120.812	285.053	243.842	559.211	187.947	511.208	141.25
500.625	121.562	451.5	136.5	176.818	196.818	157.19	294.476	122.222	234.5	286.579	352.579	562.167	207.278	502.667	369.619	476.125	120.812	285.056	243.111	558.944	186.889	511.32	141.24
500.375	120.875	451.5	136.5	178.615	196.385	158.227	290.636	122	234	294.9	352.4	561.294	205.294	502.667	369.619	475.944	120.778	285.111	242.944	559	186	511.32	141.24
500.867	120.467	451.5	136.5	179.667	196.417	158.55	285.05	122.05	234.1	301.611	351	560.941	202.176	502.667	369.619	475.75	120.812	285.111	242.944	559.056	185.111	511.32	141.24
500.353	120	451.5	136.5	180.786	195.286	162.3	279.85	122.294	233.235	309.5	352.5	560.941	201.176	502.667	369.619	475.75	120.812	285.312	242.812	559.056	184.111	511.32	141.24
500.353	120	451.615	136.615	183.889	194.333	162.885	273.692	122.25	232.375	317.667	352.278	561.294	199.294	502.667	369.619	475.75	120.812	285.611	242.667	559.056	181.889	511.375	141.333
500.056	119.778	454.533	136.133	187.667	194.667	163.35	269.25	122.722	231.278	324.263	351.158	562.062	196.875	502.667	369.619	475.75	120.812	285.611	242.667	559	179	511.375	141.333
500.353	120	461.786	137.643	191	193.5	164.773	264.182	122.222	229.5	334.056	352.889	560.611	194.444	502.667	369.619	475.647	120.941	285.632	242.526	558.111	178.722	511.375	141.333
500.353	120	468	136	194.5	191	166.429	260.619	123.263	229.368	341.368	351.053	559.842	192.842	502.667	369.619	475.611	121.111	285.632	242.526	557.5	177.778	511.375	141.333
500.056	119.778	475.846	133.154	195.5	190.5	167.409	254.273	123.882	229.176	347.474	350.053	560.529	191.353	502.667	369.619	475.647	120.941	285.5	242.5	557.111	176.722	513.32	140.44
499.625	119.75	481.5	131.333	197.6	189.2	170.368	248.632	125.188	227.688	358.294	349.941	560.167	190.278	502.667	369.619	475.611	121.111	285.632	242.526	555.944	174.889	514.5	139.5
498.938	119.625	487.333	132.917	199.4	187.8	174.421	248.895	125.778	227.5	362.222	349.056	560.062	188.875	502.667	369.619	475.647	120.941	285.368	242.474	555.611	174.278	514.4	139.44
498.941	119.765	492.5	130.667	201	187	179	243	125.889	223.056	367.737	347.947	559.688	187.312	502.667	369.619	475.556	120.889	285.368	242.474	555.722	173.167	514	138
499.059	119.647	497.615	128.615	203.5	185.5	181.19	237.048	126.167	219.167	377.444	348.611	559.062	185.875	502.667	369.619	475.647	120.941	285.368	242.474	555.312	172.312	513.88	137.48
499.353	120	500.636	128.455	205.5	184	185.1	232.15	126.778	217.5	383.824	346.294	559.059	184.235	502.667	369.619	475.647	120.941	285.368	242.474	554.158	170.842	513.565	137.087
499.176	119.824	501.667	128.75	207.6	183.2	188.381	226.095	126.812	214.312	389.062	344.875	559.235	182.176	502.667	369.619	475.647	120.941	285.368	242.474	553.842	170.158	513.375	136.333
498.733	119.667	502.545	130.182	209.6	182.2	192.81	219.048	127.882	211.412	397.938	342.688	560.062	180.875	502.667	369.619	475.647	120.941	285.368	242.474	553	169	512.846	135.385
498.056	119.778	504.846	130.462	212.4	180.8	195.19	214.048	128.647	208.529	404.158	340.158	560.059	178.353	502.667	369.619	474.882	120.706	285.368	242.474	552.889	167.556	511.5	134
498.056	119.778	506.333	132.25	214.25	180	196.435	209.652	129	206.667	408.611	338.222	559.118	176.176	502.667	369.619	474.375	119.812	285.368	242.474	552.158	166.842	509.909	131.909
498.056	119.778	508.5	132.333	217.667	178.5	197.095	205.762	130.118	202.588	417.235	337.353	558.353	173.824	502.667	369.619	472.4	120.933	285.368	242.474	552.158	165.842	509.458	130.125
497.875	119.625	511.182	133.273	219.5	178	198.182	203.909	131.5	199.5	424.167	334.278	557.125	172.125	502.667	369.619	470.571	121.857	285.368	242.474	552.158	164.842	508.292	128.458
498	119.647	512.5	132.5	221.667	177.5	198.3	203.2	131.5	197.5	428.474	333.053	556.125	170	503.579	371.895	470.8	120.933	285.368	242.474	551.55	162.95	508.435	127.913
498.188	120.688	513.364	131.545	220.5	177.636	198.19	203.238	132.5	195.5	437.235	332.353	555.929	169.714	501.889	378.5	469.8	119.933	285.368	242.474	550.235	160.706	507.091	127.091
498	120.353	514.5	132.5	222.263	177.158	198.3	203.2	133.6	191.4	444.118	329.176	555.643	169.214	502.667	383	469.625	119.625	285.368	242.474	549.778	160.056	507.292	127.458
498.5	120.286	515.3	132.7	225.176	177.353	198.19	203.238	135.471	189.353	448.375	327.375	555.059	169.353	504.588	387.118	469.188	119.75	285.368	242.474	549	158	507	128
497.824	119.824	516.182	132.818	227.412	176.765	198.19	203.238	135.5	187.714	456.333	326.944	555.062	168.875	504.9	389.15	467.357	119.643	285.368	242.474	548.842	157	506.739	128.652
496.765	120.235	517.333	133.25	229.167	176.278	198.19	203.238	137.222	184.5	461.947	324.316	555.688	166.312	502.722	389.222	467.357	119.643	285.368	242.474	547.944	154.111	506.375	130.333
497.875	120.312	517.7	134.3	230.444	175.889	198.19	203.238	139	181.333	467.062	321.875	554	165	501.714	389.571	467.357	119.643	285.368	242.474	547.158	152.842	506.522	130.609
498.2	120.067	519.615	135.615	232.412	175.765	198.19	203.238	140.895	177.579	472.737	320.947	553.588	164.882	498.158	389.579	463.143	120.143	285.368	242.474	546.111	152.111	506.667	130.375
498.353	120	521.455	136.818	233.8	175.333	198.19	203.238	140.941	177.765	478.333	318.944	553.625	164.438	495.895	388.579	460	120	285.368	242.474	546	151.5	506.739	130.652
497.765	119.529	525.7	138.3	233.625	175.188	198.19	203.238	141.778	176.5	484.062	316.875	553.941	163.176	492.9	388.15	459.1	120.2	285.368	242.474	544.722	151.444	507.4	130.44
497.312	119.125	527.385	140.385	233.733	175.067	198.19	203.238	142	176.5	486.278	316.833	553.765	163.412	489.053	388.842	457.143	120.643	285.368	242.474	544.158	150.842	507.783	130.87
498.333	119.267	534.333	142.667	233.625	175	198.19	203.238	142.105	176.421	491	318.118	553.278	163.167	486.1	388.2	454.929	120.5	285.368	242.474	542.5	150.05	508.565	130.913
498.5	119	537.5	145.5	233.625	175	198.19	203.238	142.105	176.421	495	318	553.833	163.278	483.1	388.6	454.412	119.941	285.368	242.474	542.056	148.889	509	131.136
498.6	118.933	540.5	146.333	233.625	175	198.19	203.238	142.105	176.421	496.8	318.733	554.375	163.375	480.842	383.263	453.125	120.562	285.368	242.474	542.632	148.053	508.636	131.591
498.643	118.786	541.385	148.385	233.625	175	198.19	203.238	142.105	176.421	499.938	319.688	554.571	163.429	479.588	385.118	450.944	120.778	285.368	242.474	542.158	147.842	508.5	131.417
498.875	118.938	543.545	151.182	233.625	175	198.19	203.238	142.105	176.421	502.235	320.353	554.857	163.429	476.368	384.211	447.4	120.8	285.368	242.474	541.688	146.688	508.5	131.417
498.875	118.938	545.615	152.615	233.625	175	198.19	203.238	142.105	176.421	505.556	321.778	554.364	162.909	475.476	383.905	443.647	121.353	285.368	242.474	540.75	146.05	508.5	131.417
498.875	118.938	546	154.8	233.625	175	198.19	203.238	142.105	176.421	507.889	323.056	554.25	162.5	472.762	382.762	443.438	122.062	285.368	242.474	538.842	146.158	508.5	131.417
498.875	118.938	546.75	156.583	233.625	175	198.19	203.238	142.105	176.421	508.111	325.056	554.364	161.909	472.476	381.905	442.8	122.467	285.368	242.474	539.158	145.842	508.5	131.417
498.875	118.938	547.364	157.545	233.625	175	198.19	203.238	142.105	176.421	509	326.25	554.429	160.5	472.35	380.85	442.267	122.533	285.368	242.474	538.889	145.667	508.5	131.417
498.875	118.938	547.25	158.417	233.625	175	198.19	203.238	142.105	176.421	509.118	326.176	555.167	160.083	472.286	380.381	441.214	122.5	285.368	242.474	537.111	145.944	508.5	131.417
498.875	118.938	546.25	159.417	233.625	175	198.19	203.238	142.105	176.421	509.294	326.588	555.583	159.667	473.842	378.263	439.357	122.643	285.368	242.474	536.05	145.75	508.522	131.522
498.875	118.938	546.25	159.417	233.625	175	198.19	203.238	142.105	176.421	509.118	326.824	556	159	474.476	377.905	438.278	122.278	285.368	242.474	536.05	144.75	508.522	131.522
499	118.882	546.25	159.417	233.625	175	198.19	203.238	142.105	176.421	509	326.889	555.625	159.75	476.5	377.05	436.412	122.941	285.368	242.474	536.3	145.85	508.522	131.522
498.875	118.938	546.25	159.417	233.625	175	198.19	203.238	142.105	176.421	509	326.889	555.1	159.5	479.1	376.45	435.467	123.467	285.368	242.474	536.05	145.75	508.583	131.417
498.875	118.938	546.25	159.417	233.625	175	198.19	203.238	142.105	176.421	509	327	554.571	159.857	480.722	375.167	433.412	123.235	285.368	242.474	536.55	145.2	508.583	131.417
498.875	118.938	546.25	159.417	233.625	175	198.19	203.238	142.105	176.421	509	327	553.5	161	484.85	374.4	430.312	122.688	285.368	242.474	537	146	508.583	131.417
498.875	118.938	546.25	159.417	233.625	175	198.19	203.238	142.5	176.5	509	327	555.5	159	489.053	373.316	427.938	122.75	285.368	242.474	536.4	146.85	508.522	131.522
499	118.882	546.25	159.417	233.625	175	198.19	203.238	142.5	176	509	327	555.333	159	489.842	374.263	427.267	123.533	285.368	242.474	536.158	147.211	508.522	131.522
499	118.882	546.25	159.417	233.625	175	198.19	203.238	142.4	175.6	509	327	555.5	159	492.842	373.263	426.4	123.8	285.368	242.474	536.75	148.55	508.522	131.522
499	118.882	546.25	159.417	233.625	175	198.19	203.238	142.5	175.5	509	327	555.333	159	493	373.474	424.308	124.615	285.368	242.474	536.059	150.235	508.522	131.522
499	118.882	546.25	159.417	233.625	175	198.19	203.238	142.778	175.5	509	327	555	159	494.15	372.85	423.412	123.941	285.368	242.474	535.5	149.5	508.522	131.522
499	118.882	546.25	159.417	233.625	175	198.19	203.238	144.222	173.5	509	326.889	555.167	159	495.905	372.524	422.125	123.562	285.368	242.474	537.222	149.5	508.522	131.522
498.875	118.938	546.25	159.417	233.625	175	198.19	203.238	146.105	169.421	509	326.889	555.25	159.25	497.158	372.316	420.5	122.812	285.5	242.5	538	148.333	508.522	131.522
499	118.882	546.25	159.417	233.625	175	198.19	203.238	146.5	166.5	509	326.889	554.667	160	498.905	370.667	419.944	122.778	285.368	242.474	537.619	146.571	508.522	131.522
499	118.882	546.25	159.417	233.625	175	198.19	203.238	147.222	161.5	509.938	327.688	553.5	162	501.238	372.81	418.312	122.688	285.368	242.474	537.842	145.684	508.522	131.522
499	118.882	546.25	159.417	233.625	175	198.19	203.238	151.882	158.412	515.118	329.412	552.6	160.4	507.905	371	416.688	121.938	285.368	242.474	537.842	145.316	508.739	131.652
498.875	118.938	546.25	159.417	233.625	175	198.19	203.238	154	155.5	518.647	330.471	551.625	159.75	512.944	367.333	415.5	120.812	285.368	242.474	537.941	143.765	509.667	131.875
499	118.882	546.25	159.417	233.625	175	198.19	203.238	154	151.353	523.588	332.588	550.75	158.333	519.5	370.05	414.421	121.263	285.368	242.474	535.632	142.526	509.84	135.32
499	118.882	546.25	159.417	233.625	175	198.19	203.238	157.158	146.842	531.8	334.8	549.812	157.812	521.842	370.263	412.438	122.062	285.368	242.474	535.222	143.5	510.4	136.44
499	118.882	546.25	159.417	233.625	175	198.19	203.238	158.294	143.706	535.882	335.412	549.562	157.5	525.5	371.05	409.267	121.533	285.368	242.474	535.842	142.684	511.4	138.04
499	118.882	546.154	159.538	233.625	175	198.19	203.238	159.842	139.158	539	337.333	549	157.765	528.889	371.167	407.5	121.812	285.842	240.947	535.471	141.235	512.739	139.957
499	118.882	546.182	160.273	233.625	175	198.3	203.2	162.062	136.125	539.438	338.562	549.056	158.111	531.333	370.389	407.294	121.118	287.294	240.235	533.722	137.611	513.76	141.68
499	118.882	546.182	160.273	233.625	175	198.3	203.2	162.529	134.647	539.882	339.412	549.118	159	531.944	369.333	406.5	120.812	289.412	240.118	531.632	136.474	516.346	145.346
500.056	118.778	546.455	160.182	233.625	175	198.3	203.2	163.889	133.278	541	342.333	549.222	159.889	533	368.6	403.412	119.941	294	238.333	530.722	136.389	517.654	147.654
500.765	119	546.8	159.9	233.625	175	198.19	203.238	165.353	130	539	344.333	549.278	160.167	533.722	368.167	399.235	121.824	298.5	236.5	529	134	521.222	149.333
500.875	118.938	547	160.5	233.625	175	198.19	203.238	166	128.765	536.062	347.188	549.722	160.833	534.688	366.438	395.412	119.941	301.053	237.158	527.118	132.588	524.667	149.875
501.588	119.118	547.75	160.583	233.625	175	198.19	203.238	165.688	128.188	531.933	350.067	550.353	161.059	535.944	365.333	394.421	120.421	304.278	236.889	527.444	132.056	524.192	152.231
502.214	119.357	549.364	161.545	233.625	175	198.19	203.238	166.133	127.467	531.765	351.118	550.353	161.059	538.4	364.6	393.15	120.15	307.294	235.765	526.118	131.588	524.667	152.875
501.875	119.188	550.75	163.333	233.625	175	198.19	203.238	167.889	127.278	533.2	352.8	551.056	161.111	540.2	362.35	391.263	120.316	311.842	235.158	524.368	131.947	525.136	154
501.933	119.067	552.5	165.333	233.625	175	198.19	203.238	168.375	126.125	529.267	357.8	551.056	161.111	542.667	361.222	390.412	119.941	317.895	235.421	523.882	132.412	525.68	155.76
502	118.895	554.455	166.818	233.625	175	198.19	203.238	169.25	125.375	526.143	358.929	551.056	161.111	541.733	359.533	386.632	119.947	320.158	234.842	524.889	132.056	526.56	155.6
502.875	119.188	554.75	168.583	233.625	175	198.19	203.238	170.533	125.133	524.611	362.056	551.056	161.111	542.941	357.412	385.5	120.812	323.889	233.278	523.647	131.471	527.704	157.556
502	119.647	555.615	171.615	233.625	175	198.19	203.238	171.222	124.944	524.429	362.786	551.056	161.111	544.706	354.235	385.278	120.722	330.5	232	523.938	131.312	529.84	159.64
502	119.647	555.615	173.615	233.625	175	198.1	203.15	172.133	124.467	524	363.5	551.056	161.111	547.444	349.889	384.053	120.263	334.471	232.235	523	131.5	529.407	160.259
502.5	119.286	556.5	174.714	233.625	175	198.1	203.15	173	123	523.105	364.421	551.056	161.111	548.062	347.188	384	120.529	337.889	233.278	522.611	130.944	530.458	161.792
502.5	119.286	556.286	175.5	233.625	175	198.1	203.15	173.25	122.562	521.75	363.375	551.056	161.111	548.941	346.235	383.278	119.722	343.368	233.737	522	131	532.037	163.593
504.067	119.6	556.5	176.714	233.625	175	198.1	203.15	173.5	122.5	517.647	363	551.056	161.111	549.471	345.176	381.889	118.611	347.111	236.722	521.938	130.312	533.037	164.593
503.929	119.643	555.643	177.071	233.625	175	198.19	203.238	173.867	122.533	517	366.25	551.056	161.111	549.938	343.312	381	119	350.842	236.158	521.167	129.722	535.962	167.692
504.25	120.375	555.714	177.5	233.625	175	198.19	203.238	174.4	122.4	515.812	368.5	551.056	161.111	550.737	341.474	379.647	116.941	357.278	236.111	520	129.842	537.4	168.44
504.133	120.467	555.5	178.286	233.625	175	198.19	203.238	174.6	121.6	514.4	370.6	551.056	161.111	552.333	338.867	378.625	115.75	361.95	236.9	518.526	130.842	539.32	169.24
503.875	119.938	555	178.5	233.471	175	198.19	203.238	175.105	121.579	512.533	374.733	551.056	161.111	552.611	336.556	379.278	119.167	364.158	234.842	516.188	131.375	540.458	169.792
503.533	120.133	555.286	180.5	233.471	175	198.1	203.15	176.75	120.562	511.765	376	551.056	161.111	552.071	336.143	377.944	119.778	367.381	233.762	513.611	127.778	540.56	170.32
503.938	121.25	555.364	180.091	233.471	175	198.19	203.238	177.118	120.412	510.267	379.067	551.056	161.111	553	334.643	376.889	120.611	373.381	234.762	511.05	127.75	540.615	170.846
504.722	125.111	555.5	179.286	233.471	175	198.19	203.238	177.167	120.722	509	381.118	551.056	161.111	554.154	332.769	376	121	376.632	232.789	511	127.842	540.6	170.96
512	132	555.6	178.4	233.471	175	198.19	203.238	180.133	120.533	506.286	381.643	551.056	161.111	554.182	330.364	375.824	120.882	381.238	232.381	510	127	540.654	171.385
512	140	555.462	178.154	233.471	175	198.19	203.238	182.222	120.056	505.267	384.067	551.056	161.111	555.067	328.533	374.737	120.368	384.824	233.824	506.882	125.412	540.5	171.5
511	139	555.286	177.5	233.471	175	198.19	203.238	185.842	119.053	505	384.857	551.056	161.111	555.688	328	372.722	119.833	389.158	235.842	504.882	124.412	540.556	171.407
511	139	555.5	177.286	233.471	175	198.571	203.143	187.778	117.944	505.25	383.875	551.056	161.111	555.786	326.286	369.889	120	391.105	234.579	504.294	125.294	540.462	171.346
513	140	555.5	177.286	233.625	175	199.35	203.7	189.842	118.053	505.294	383.765	550.941	161.176	555.818	326.182	368.111	119	394.7	234.15	503.235	124.529	540.56	171.32
512	138	555.5	177.286	233.625	175	200.9	205.1	193.842	118.053	505.267	383.067	551.056	161.111	556	325.538	364	117	398.105	235.579	505	125	540.56	171.32
513.2	136	555.5	177.286	233.625	175	204.19	206.238	196.05	117.9	505.375	383	551.056	161.111	556.167	324.5	360.5	119.778	401.5	236.944	505	125	540.56	171.32
511.571	137	555.5	177.286	233.625	175	208.579	206.579	199.842	117.053	505.4	382.867	550.941	161.176	556	323.3	359.588	120.882	403.722	238.889	505	125	540.56	171.32
510.667	137.167	555.5	177.286	233.625	175	213.81	206.571	203.667	116.611	505.4	382.867	551.056	161.111	555.833	322	357	120	405.158	240.053	495	122	540.56	171.32
509.8	137.6	555.5	177.286	233.625	175	219.167	205.667	205.444	116.167	505.4	382.867	551.056	161.111	557.4	320.5	357.188	119.688	407.632	244.789	495	123	540.56	171.32
508	138	555.5	177.286	233.625	175	222.7	206.25	206.05	115.9	505.4	382.867	551.056	161.111	557.5	319.7	355.235	118.941	409.9	246.05	493	123	540.56	171.32
505.286	138.714	555.4	177.4	233.471	175	228.619	205.333	207.158	114.947	505.4	382.867	551.056	161.111	557	318.364	353.588	118.882	413.1	248.95	493	123	540.56	171.32
502.167	139.5	555.4	177.4	233.625	175	233.5	204.3	208.053	114.316	505.4	382.867	551.056	161.111	557.2	317.533	353.125	117.938	416.588	249.882	491.053	122.632	540.56	171.32
499.75	139.5	555.4	177.4	233.471	175	235.727	203.409	208.556	114.278	505.4	382.867	551.056	161.111	556.462	317.308	351	117.167	419.5	252.778	491.053	122.789	540.56	171.32
497.273	139.818	555.286	177.5	233.471	175	240.381	203.429	208.579	114.158	505.4	382.867	551.056	161.111	556.625	317	344.294	119.235	423	252.333	491.053	122.789	540.56	171.32
493.222	140.889	555.286	177.5	233.471	175	244.619	203.333	208.579	114.158	505.4	382.867	551.056	161.111	556.643	317.071	341.333	117.833	427.353	251.529	490.85	123	540.56	171.32
489.636	141.545	555.4	177.4	233.625	175	246.762	202.857	208.474	114.368	505.4	382.867	551.056	161.111	556.929	317	339.333	116.833	434.81	251.857	490.7	122.65	540.56	171.32
486.5	141.6	555.286	177.5	233.471	175	247.619	202.333	208.474	114.368	505.4	382.867	550.941	161.176	557	317.2	338.125	116.875	438.278	250.889	490.842	122.684	540.12	171.12
482.917	141.833	555.4	177.4	233.471	175	247.619	202.333	208.474	114.368	505.4	382.867	551.056	161.111	557.462	317.308	335.312	116.688	442.25	253.05	489.842	123.316	539.625	170.667
478.6	142.2	555.286	177.5	233.471	175	247.619	202.333	208.474	114.368	505.4	382.867	551.056	161.111	557.692	315.538	330.5	117.778	446.389	255.222	489.222	123.5	538.739	169.957
474.2	142.5	555.4	177.4	233.471	175	247.619	202.333	208.35	114.35	505.4	382.867	551.056	161.111	558.6	313.5	328	117	450.5	256.5	489.267	123.333	537.667	169.125
471.727	141.727	555.286	177.5	233.471	175	247.619	202.333	208.474	114.368	505.4	382.867	551.056	161.111	558.636	311.545	325.8	115.867	454.19	259.143	488.938	123.188	538.407	167.556
467.75	141.5	555.286	177.5	233.471	175	247.619	202.333	208.474	114.368	505.4	382.867	551.056	161.111	558.583	310.417	325.875	116	457.75	263.15	488.125	122.812	538	166.174
463.75	141.875	555.286	177.5	233.471	175	247.619	202.333	208.842	114.158	505.286	382.857	551.056	161.111	558.636	309.545	325.5	115.778	459.222	266.5	487.133	122.933	537.407	162.481
460.417	140.167	555.286	177.5	233.625	175	247.619	202.333	210.842	113.158	505.286	382.857	551.056	161.111	558.364	309.364	325.526	116.158	460.842	269.053	486.429	122.786	534.917	158.083
455.812	140.062	555.286	177.5	233.471	175	247.619	202.333	212.95	113.1	505.286	382.857	551.056	161.111	558.417	308.167	325.526	116.158	463.389	271.667	486.357	122.714	533.609	156
451.923	141	555.286	177.5	233.471	175	247.619	202.333	215.158	112.947	505.4	382.867	551.056	161.111	558.455	307.545	325.6	116.25	464.9	275.95	485.467	123.533	531.72	155.84
446.923	141.769	555.286	177.5	233.471	175	247.619	202.333	217.588	112.118	505.4	382.867	551.056	161.111	558.462	307.308	325.6	116.5	465.9	278.95	485.375	123.625	528.917	154.083
444.077	140.769	555.286	177.5	233.625	175	247.619	202.333	220.118	111.412	505.4	382.867	551.056	161.111	559.118	307	325.571	116.381	466.053	281.158	484.875	124.5	524.115	153.038
440.091	142.636	555.286	177.5	233.625	175	247.619	202.333	222.053	110.158	505.4	382.867	551.056	161.111	558.643	306.929	325.684	116.158	464.278	283.889	484.75	124.875	522.609	151
434.571	143.5	555.286	177.5	233.471	175	247.619	202.333	227.235	110.294	505.5	383	551.056	161.111	558.067	307.133	325.882	116.235	464.333	288.389	483.667	125.733	522.482	149.407
430.538	142.077	555.286	177.5	233.471	175	247.619	202.333	228.95	110.1	505.4	382.867	551.056	161.111	558.462	307.308	326.118	116.118	464.353	289.529	483.75	126.417	522.64	149.28
425.467	143.533	555.286	177.5	233.625	175	247.619	202.333	230.889	109.722	505.4	382.867	551.056	161.111	557.929	307.429	326.118	116.118	465.278	292.889	483	126.5	520.958	147.667
421.667	143.533	555.286	177.5	233.625	175	247.619	202.333	231.471	110.353	505.4	382.867	551.056	161.111	558	307.429	326.222	116	465.368	296.053	482.467	126.533	519.72	146.84
417.643	142.714	555.286	177.5	233.625	175	247.619	202.333	231.421	110.105	505.4	382.867	551.056	161.111	558.273	307.364	326.235	115.824	465.5	299	482.385	126.308	518.6	145.96
413.357	142.714	555.154	177.538	233.625	175	247.619	202.333	231.3	110.15	505.5	383	550.941	161.176	558.5	306.929	326.235	115.824	467.588	300.118	482.357	125.714	518.077	145.423
409.538	143.615	555	177.5	233.625	175	247.619	202.333	231.053	110.158	505.5	383	550.941	161.176	558.462	307	326.333	115.833	468.312	299.188	483	125.5	517.5	144.417
404.533	144.4	555	177.5	233.471	175	247.619	202.333	231.1	110.05	505.5	383	551.056	161.111	558.417	306.5	326.474	116.053	469.278	301.889	482.467	125.533	517.667	144.375
401.167	143.667	555	177.5	233.471	175	247.619	202.333	231	110	505.4	382.867	551.118	161	558.364	306.818	326.412	115.706	470.158	304.947	482.467	125.533	517.6	143.56
396.8	144.733	555	177.5	233.471	175	247.619	202.333	231.158	109.947	505.4	382.867	551.118	161	558.583	306.417	326.421	115.895	470.706	307.235	482.375	125.5	517.5	143
393.8	144.733	555	177.5	233.625	175	247.619	202.333	231.278	109.944	505.4	382.867	551.056	160.111	558.462	306.615	326.333	115.833	470.842	309.053	482.722	125.389	517.44	142.6
390.462	143.769	554.846	177.462	233.625	175	247.619	202.333	233.857	109.19	505.4	382.867	550.765	159.706	558.538	306.846	326.067	115.733	470.722	309.111	482.842	125.316	516.346	142.346
387.071	143.571	554.846	177.462	233.471	175	247.619	202.333	235.588	110.118	505.286	382.929	550.765	159.412	558.615	306.923	326	116.167	470.235	309.294	482.294	125.294	515.68	141.76
384	143.692	554.846	177.462	233.471	175	247.619	202.333	236.05	109.9	505.933	383.6	550.8	159.2	558.5	307	325.733	115.733	470.053	309.158	481.7	124.85	515.654	141.654
378.667	143.733	554.846	177.462	233.625	175	246.25	202.4	236.95	110.1	505.4	382.6	550.8	159.2	558.6	307	325.706	115.471	470.053	309.158	480.7	124.5	515.56	142.16
376.25	142.75	555	177.5	233.263	175.158	244.333	202.619	237.421	110.105	506.6	382.133	550.8	159.2	558.6	307	325.625	115.438	470.053	309.158	480.118	124.588	514.522	141.391
372.867	143.133	555	177.5	232.25	176.05	240.5	201.364	238.842	109.632	508.5	382.5	550.625	159.25	558.5	306.929	325.5	115.5	470.053	309.158	479.842	124.895	514.115	141.654
370.583	142.917	555	177.5	231.471	176.235	238.05	201.3	239.778	109.5	513.385	383.538	550.588	159.118	558.6	307	325.5	115.444	470.053	309.158	479.55	125.2	513.875	141.667
366.571	142.643	555	177.5	231.263	177.158	236.105	201.421	241	110	515.647	384	550.588	159.118	558.5	307	325.286	115.429	470.053	309.158	479.6	125	513.64	141.76
364.25	141.75	554.846	177.462	230.263	178.158	228.111	202.556	242.05	109.9	519.4	384.867	550.588	159.118	558.5	307	325.077	115.769	470.053	309.158	479.7	124.65	512.917	141.917
363.167	141.667	555.385	178.385	229.059	180.235	224.941	201.588	243.412	109.882	522.083	382.75	550.588	159.118	558.5	307	324.733	115.667	470.053	309.158	479.842	124.474	512	142.68
362.769	141.462	555.357	178.929	228.533	181.8	223.105	201.421	244.85	109.3	522.385	381.538	550.588	158.882	558.5	307	324.077	116	470.053	309.158	479.944	124.611	511.792	143.042
362.667	141.5	555.214	181.714	228.25	183.375	216.105	203.421	245.471	109.353	523.667	379.533	550.278	157.167	558.5	307	322.182	115.455	470.053	309.158	480.294	124.588	511.654	143.654
362.667	141.5	555.846	184.462	229.143	183.333	214.857	201.476	248.368	109.842	525.5	378.5	550.278	156.167	558.5	307	319.75	115.25	470.053	309.158	480.824	124.471	511.56	144.6
362.667	141.5	557.4	187.6	230.5	184	210.056	200.111	250.882	109.588	528.909	376.636	550.25	155	558.5	307	319.071	115.857	470.053	309.158	480.842	123.895	511.76	145.68
362.667	141.5	557	189.5	229.5	184.5	208.381	198.429	253	109.5	529.167	376.083	548.765	153.412	558.5	307	319.071	116.5	470.053	309.158	481	122.667	512.44	146.4
362.857	141.357	557.4	190.6	227.5	186	197.9	197.2	255.158	109.947	528.857	374	547.625	150.438	558.5	307	318.529	116.471	470.053	309.158	481.421	122.789	512.76	146.68
362.857	141.357	557.5	190.714	226	187.5	195.25	196.958	259.5	110.5	529.462	373.615	546.412	148.118	558.462	307.154	318.933	116.067	470.053	309.158	481.5	123.556	513.304	148.739
362.857	141.357	557.846	192.462	225	188.5	191	198	259.947	110.842	529.429	373.214	545.714	147.643	558.462	307.154	319.133	116.333	470.053	309.158	479.933	125.4	512.217	149.087
362.857	141.357	557.8	193.9	222.5	190.5	184.909	196.091	263.05	110.9	529.357	372.714	543.875	146.438	558.462	307.154	319.133	116.667	470.053	309.158	480.308	126.077	511.909	149.909
362.769	141.385	558.714	195.5	222.2	191.6	180.333	195	265	111.667	529.357	372.714	543	145	558.462	307.154	319	116.312	470.053	309.158	480.167	125.917	511.615	150.346
362.769	141.385	558.909	196.636	222.2	191.6	176.9	195.9	266.722	112.111	529.357	372.714	539.923	141.692	558.3	307.6	318.588	116.118	469.611	311.333	480.706	125.412	512.083	149.917
362.769	141.385	559.154	197.615	221.25	191.75	172.167	197.417	267.25	112.05	529.357	372.714	538.471	140.647	558.444	308.333	316.933	115.8	468.9	313.95	480.5	125.556	512.045	150.727
362.769	141.385	559.429	198.929	218.8	193.4	168.286	197.19	270.882	112.412	529.357	372.714	537.923	139.692	558.444	308.333	315.688	116.062	468.842	316.053	480.421	125.842	512.083	149.917
362.857	141.357	559.333	200.917	216	195	163	198.857	274.389	114.667	529.357	372.714	538.067	138.8	559.5	308	315.5	116.125	468.1	318.05	480.167	126.278	512.083	148.917
362.846	141.231	559	202	215.8	195.4	156.278	201.833	276.842	115.053	529.357	372.714	537.154	138.462	560	308	315.538	116	466.842	323.053	480.412	126.471	512	148.174
362.846	141.231	559.091	204.364	215	196	151.619	203	278.15	115.7	529.357	372.714	536.154	137.462	559.5	307	314.8	115.133	464.75	325.75	480.778	126.5	510.593	146.074
362.846	141.231	559	206.5	213.421	194.158	146.5	204.778	280.263	115.737	529.357	372.714	536	136.5	559.167	307.167	314.467	114.333	462.95	327.1	481.053	126.368	509.96	144.88
362.857	141.357	558.5	207	213	193.917	145	204	281.158	115.947	529.357	372.714	534.833	135.833	558	307.2	313.5	113.833	462.368	327.947	481.167	126.278	508.593	143.074
362.857	141.357	557.615	206.615	213.467	194.6	144.684	204.684	281.947	115.842	529.357	372.714	533.692	135.231	558.917	306.25	311.533	111.733	460.632	330.789	481.111	126.056	506.875	141.583
362.857	141.357	557.533	206.867	214.737	196.947	144.882	205.412	282.9	115.95	529.357	372.714	533	134.4	558.462	305.308	309.812	111.625	456.947	333.158	481.111	126.056	505.792	141.208
362.857	141.357	557.5	208.286	216.5	201	144.842	205.579	283.278	115.944	529.357	372.714	532	133.7	558.8	304.933	305.706	112.588	456.5	334.5	481.111	126.056	504	141.826
362.857	141.357	557	207.5	215.238	199.381	145.056	205.889	284.1	116.05	529.357	372.714	531	133.9	559.385	305.077	305.706	112.588	453.882	336.706	481.688	125.312	501.69	143.448
362.857	141.357	556.5	207.714	214.867	199.6	144.579	205.895	285.158	115.947	529.357	372.714	530	131.5	559.5	304.929	303.688	111.688	451.895	338.579	482.062	124.875	499.407	144.926
362.857	141.357	556.533	207.867	214.857	201.643	144.353	205.765	285.056	114.889	529.357	372.714	528	129.667	559.947	301.842	302.8	111.6	448.118	338.588	482.842	123.842	496.407	146.185
362.857	141.357	556.5	207.714	214.4	203.533	142.611	204.778	284.947	113.842	529.357	372.714	524	128.5	560.765	300.706	299.867	111.4	449.105	338.421	483.056	123.111	494	148
362.857	141.357	556.5	207.714	214.5	205.643	141.353	203.471	286.158	113.947	529.357	372.714	523.5	129.5	559.625	300.438	298.118	111.706	449.5	339	482.737	122.421	489.679	151
362.857	141.357	556.533	207.867	215.533	207	140.737	202.842	287	114.353	530.5	372.5	522.833	129.167	558.053	301.368	296.533	111.733	450	336.333	482.5	122	485.654	153.154
362.857	141.357	556.533	207.867	216.571	209.5	140.579	202.737	288.143	116.81	530.5	372.5	522.636	129	557.737	301.211	293.375	111.688	449.778	335.5	481.533	121.867	480.724	154.897
362.857	141.357	556.533	207.867	216.467	210.6	139.059	202.412	288.947	116.842	531.4	371.6	521.667	128.667	557.444	300.944	287.941	111.588	449.895	335.579	480.824	121.824	476.704	156.593
362.857	141.357	556.533	207.867	216.6	211.333	139.824	200.882	289.053	116.158	531.5	371.5	520.7	128.3	557.267	300.133	284.882	113.176	449.85	334.85	481.278	121.889	471.407	159.074
362.857	141.357	556.533	207.867	216.714	213.929	139.294	196.882	289.056	116.889	529.75	372.125	519.429	127.786	557.235	297.353	281.938	113.688	450	335.667	481.5	122	468.667	159.444
360.429	140.214	556.533	207.867	216.812	216.312	137.25	194.75	288.9	115.95	528.786	372.643	518.385	127.385	557.471	294.235	277.533	113.733	448.5	335.5	481.833	121.833	462.7	159.467
357.6	139.333	556.533	207.867	217.6	218.333	135.357	191.357	289.1	116.05	528.5	373.5	517.583	127.083	558.294	291.294	270.812	114.5	447.85	334.85	481.625	120.75	454	160
351.533	139.267	556.533	207.867	218.765	220.294	134.188	188.5	288.95	115.25	528.286	373.214	514.583	126.667	558.375	291.188	269.111	112.611	447.579	334.895	481.588	120.118	454.414	161.552
346.706	138.588	556.533	207.867	219.1	223.1	135.824	184.118	291	116	528.4	373.333	511.385	125.385	558.875	289.062	265.562	112.875	447.5	333.5	481.722	120.056	450.63	163.259
341.941	137.235	556.533	207.867	218.667	224.2	138.062	182.938	289.158	115.947	528.308	373.077	509.176	124.882	559.167	286.278	261	113.824	444.421	335.105	480.5	120	444	164.226
335.706	137.412	556.533	207.867	218.154	225.462	139.125	179.562	288.143	115.81	528.308	373.077	507.857	125.214	559.062	283.875	254.111	114.611	442.737	335.368	480.158	119.947	436	167
330.812	136.688	556.533	207.867	216.762	229.095	142.733	174.933	289.737	115.737	528.308	373.077	506.688	124.688	559.684	276.316	250.941	114.588	441.895	334.579	478.5	119.5	431	170
325.562	135.625	556.533	207.867	216.2	233.4	143	171	290.05	115.9	528.308	373.077	505.5	124.286	559.722	274.611	246.688	114.812	441.211	334.158	478.5	119.778	427.5	173
319.4	136.3	556.533	207.867	216.2	235.4	145.375	166.625	290.158	115.947	528.286	373.214	502.769	124.231	560.059	272.588	244.812	115.5	439	332.5	477.5	120.5	423	175.5
313.111	136.778	556.533	207.867	215.381	234.476	149.125	164.562	289.667	115.611	528.286	373.214	498.733	123.2	561.118	271.176	244	116	434.105	332.421	476.5	121	421	178
308	136.5	556.533	207.867	213.235	234.353	150.4	159.2	289.765	115.706	528.286	373.214	497.062	123.125	560.333	269.533	244	116	431.05	330.9	475.5	120.5	422.968	178.645
301.737	138.368	557	208.5	210.625	235.438	150.375	155.625	290.389	115.667	528.286	373.214	495.733	122.533	560.235	268	239	115	428.053	330.789	475.529	120.353	423.414	180.276
295.5	139.5	558.5	209.714	210.056	237.222	151.353	154.471	290.722	116.056	528.286	373.214	493.733	122.533	560.053	267.368	239	115	425.5	330.5	475	120.368	423.519	182.111
290.278	138.722	559.6	211.6	208.933	240.533	153.353	154.765	292.611	117.333	528.286	373.214	490.5	122.857	560.167	267.278	239	115	422.842	329.632	473.947	120.158	426.367	183.533
284.278	140.611	560.385	213.385	206.722	242.167	154.941	154.706	296.471	119.353	528.286	373.214	486.222	121.944	559.611	266.722	241	112	419.611	328.778	473.278	120.056	430.903	186.484
278.412	140.647	561	215.5	206.042	245.333	156.706	154.235	299.1	122.05	528.286	373.214	484.933	122.067	559.333	266.533	241	112	414.647	327.471	473.118	119.588	433.533	187.633
274.118	140.588	560.6	217.4	205.667	250.333	156.688	154.062	303.9	122.95	528.286	373.214	484.467	121.733	559.889	265.944	241	112	414.167	328.722	472.562	119.75	436.667	191.5
267.6	141.4	561.4	219.4	205.667	251.333	157.588	153.941	309.158	124.947	528.286	373.214	482.471	121.529	558.706	266.118	242	112	411.05	329.9	472.111	119.944	438.679	193
261.941	141.765	561	220.5	205.5	252.5	157.111	154	316.947	123.842	528.286	373.214	480.75	121.833	558.333	266.056	243	114	407.056	329.778	472.158	120.053	442.5	196.5
257.95	141.25	560.769	222.385	205.2	254.4	157.824	154.118	322.333	124.389	528.286	373.214	479.167	121.333	558.529	266.353	243	114	404.158	331.842	471.933	119.4	444.375	200.156
252	141.5	561	222.5	204.667	256.333	158.588	155.118	326.842	125.053	528.286	373.214	477.267	121.133	558.5	266.5	243	114	402	333.647	471.882	119.176	445	203.321
245.278	140.611	560.846	224.538	204.667	259.333	158.588	154.706	331.053	126.158	528.286	373.214	477	121.154	558.5	266.5	243	114	398.158	334.842	472.562	119.75	444.633	206.367
241.842	139.158	558.714	227.5	205	262.5	159	153.895	335.529	126.647	528.286	373.214	476.615	120.538	558.5	266.5	243	114	394.5	336	472.588	119.882	444.2	211.333
234.85	139.45	559.5	229.5	206	265.25	158.824	151.118	337.842	128.053	528.286	373.214	476.667	120.533	558.5	266.5	243	114	390.353	336	472.5	119.5	441.576	215.424
229	138	560.467	232.133	205.667	267.333	159.714	146.357	343.235	130.294	528.286	373.214	476.75	120.833	558.5	266.5	243	114	388.471	337.529	471.467	118.867	439.517	219.759
226.111	136.444	560.75	233.667	205.5	269	159.176	141.118	347.529	131.647	528.286	373.214	476.667	121.167	558.5	266.5	243	114	383.158	338.158	471.467	118.867	435.966	224.207
222.25	135.625	561.091	236.364	203.667	271.333	161.412	136.882	351.05	134.75	528.286	373.214	476.2	120.7	558.5	266.5	243	114	379.053	339.053	470.375	118.75	434.5	227.333
217.278	134.611	560.5	238.286	202.667	273.333	162.056	132.778	355.952	135.667	528.286	373.214	476.1	120.6	558.5	266.5	243	114	374.294	337.706	469.25	118.562	431.5	231.5
214.053	131.789	560	239.5	202	275.5	163.125	131.25	361.158	136.789	528.286	373.214	475.846	120.385	558.5	266.5	243	114	374.158	339.842	465.706	118.824	428.71	236.29
211.111	130.222	560.6	242.6	202.5	277.5	164	132.438	367.1	138.05	528.286	373.214	475.769	120.308	558.5	266.5	242	117	370.5	340	464.176	119.176	427.576	240.576
208.95	129.25	560.667	245.25	203	280.25	164.889	132.889	375.5	136.818	528.286	373.214	475.8	120	558.765	266.706	242	117	365.353	340	463.188	119.312	426	243.1
207.611	128.056	561.154	245.462	202	282.25	165.765	131.824	380.7	137.1	528.308	373.077	475.727	119.636	559.167	268.278	242	117	362.842	340.158	463.176	119.176	421.606	246.758
206.812	127.812	561	246.5	202	283.25	166.688	129.688	386.783	136.913	528.308	373.077	475.8	120	559.474	270.053	242	117	361.3	340.85	463	119	419.548	250.71
206.333	127.389	560.5	246.714	201.5	285.5	166.5	126.812	392.526	136.632	528.286	373.214	475.5	120.083	560.167	272.278	242	117	358.647	341	462.467	118.867	417.107	256.036
206.722	127.167	559.357	248.071	201	288.25	168.111	125	390.5	139.25	528.286	373.214	474.889	120.111	560.5	275.5	242	117	356.053	340.053	462.467	118.867	414.733	259.8
206.722	127.167	559.154	248.462	200.8	290.6	171	125.6	391.9	140.95	528.286	373.214	474.8	120.2	560.188	278.5	242	117	353.842	340.158	462.467	118.867	411.2	264.333
206.579	127.211	559.143	248.643	203.2	290.88	171.75	125.375	393.111	141.278	528.286	373.214	474.556	120	560.188	279.5	241	117	353.421	339.895	462.467	118.867	409.5	267.5
206.579	127.211	559.312	248.812	204.529	292.353	173.375	126.75	393.944	143.111	528.308	373.077	474.5	119.667	560.167	281.278	241	117	353.15	339.7	462.625	118.875	407.5	269.5
206.7	127.15	559.312	248.812	204.529	294.353	173.688	126.688	394.1	146.05	528.308	373.077	473.667	119.667	561	285.5	238	118	353	339.5	463	119	406.2	272.333
206.571	127.19	559.4	248.933	205.471	296.235	174	126.167	396.522	148.391	528.308	373.077	474.5	120.25	560	288.125	238	118	353	339.5	463.25	119.562	402.5	277.5
206.571	127.19	559.4	248.933	206.667	299	174	126.167	401.7	151.85	528.308	373.077	474.714	120.571	559.154	292.462	237	122	353	339.5	463.133	119.467	399.419	283.548
206.571	127.19	559.4	248.933	207.368	302.263	174	126	405.136	154	528.286	373.214	475	120.5	559.583	293.917	237	124	353.15	339.7	463.25	118.562	398.419	288.548
206.579	127.158	559.4	248.933	206.8	307.6	174	126	411.842	156.842	528.286	373.214	475.5	121	558.462	295.769	235.5	123.389	353.15	339.7	463.412	118.118	396.5	292.5
203.737	127.053	559.429	248.786	207.2	309.4	175	124.6	418	158	528.286	373.214	475	123	558.2	297.6	233.882	124.412	353.15	339.7	463.765	118.294	393.733	296.8
199	126.667	559.429	248.786	207	311.25	176.625	122.25	423.65	159.35	528.286	373.214	476.5	124.5	558.125	299.5	230.824	125.176	353.15	339.7	463.75	118.438	393.226	302.226
195.562	126.625	559.429	248.786	206.8	311.6	179.222	121.5	430.95	159.3	528.286	373.214	476	123.571	557.118	301.412	227.778	127.278	353.15	339.7	464.125	118	390.3	304.733
190.889	128.056	559.429	248.786	206	312.25	181.786	118.571	437.25	157.95	528.286	373.214	476.2	124.1	557.188	304.312	224.235	130.118	353.15	339.7	464.214	118.214	387.419	308.548
187	129.5	559.429	248.786	205	313.5	185.333	117	443.571	159.905	528.286	372.929	476.067	123.8	556.692	305.615	220	130.778	353.15	339.7	464.375	118.25	385.581	313.452
183.118	131.588	559.429	248.786	204.8	314.6	187.5	117.222	450.632	159.474	530.6	371.4	476.375	123.562	557.188	306.875	216.294	131.941	353.15	339.7	464.4	118.4	383.727	318.545
179.882	132.176	559.429	248.786	204.2	315.4	190.421	116.895	454.273	160.227	532.143	369.929	476.8	123.733	557.333	309.267	214.944	132.944	353.15	339.7	464.438	118.25	381.419	321.548
174.188	134.5	559.429	248.786	204.8	318.6	191.389	115.778	456.05	161.1	531.857	365.929	477.588	123.412	557.118	312.412	214.158	133.737	353.15	339.7	464.4	118.4	378.179	325.429
170.533	135.733	559.429	248.786	204	320.5	191.389	116.778	457.05	163.1	536.462	365.385	479.562	123.562	557.25	316.333	213.882	134.176	353.15	339.7	464.5	118.5	374.5	330.5
168.375	136.75	559.429	248.786	204	320.75	192.333	117	463	165.368	538.8	360.733	480.688	123.062	556.067	316.533	214.056	134.167	353.15	339.7	464.5	118.5	372.897	334.31
164.875	138.062	559.4	248.933	204	322	193.579	117.895	465.882	168.412	540.214	354.643	481.588	122.706	557.235	317.471	214.056	134.167	353.15	339.7	464.5	118.5	372.706	337.176
162.688	138.812	559.846	249.538	203	323.25	194.588	118.706	470.95	169.9	541.529	350.353	482.588	123.706	556.118	319.412	214.222	134.389	353.15	339.7	464.5	118.5	369.5	342.5
161.375	139.438	560.643	250.929	202	324.75	195.368	118.632	475.381	170.19	543.938	341.875	484	123.529	556.125	322.5	213.444	137	353.15	339.7	464.647	118.529	366.742	347.419
160.8	139.933	560.4	253.6	201.2	325.4	195.4	118.5	480.158	171.842	545.188	336.812	485	123	553.8	326.267	209.45	140.35	353.15	339.7	464.5	118.5	365.375	352.344
161.2	140.4	559.714	254.5	202.2	327.4	195.5	118.222	485.05	172.1	545.059	329.882	485.733	123.2	553.706	328.706	205.812	141.5	353.15	339.7	464.5	118.5	362.719	355
161.2	140.4	560.533	255.867	203.2	329.4	195.421	118.105	487.1	170.95	544.421	320.895	486.5	122.812	552.625	332.25	204.5	141.389	353.15	339.7	464.5	118.5	359.344	360.625
161.2	140.4	561.133	256.533	203	330	195.333	118	488.5	170.5	543.471	317.647	487.588	122.706	553.231	333.231	203.294	142.941	350.842	340.158	464.5	118.5	357.3	363.733
161.2	140.4	561.5	257.286	202.8	330.6	196.333	117	488.95	169.9	542.8	309.6	488.6	122.933	553.067	334.533	199.294	144.941	348.5	339	464.5	118.5	356.5	367.5
161.2	140.4	561.286	257.5	203	331.75	196.471	116.647	488.95	169.9	541.235	303.941	489.278	123.056	552.941	336.235	197.533	145.733	345.5	339	464.5	118.5	357.097	369.484
161.2	140.4	561.5	259	203	332.25	197.421	116.105	488.95	169.9	538.5	299.778	489.667	123.533	552.6	338.267	195.824	147.176	341.158	339.842	464.5	118.5	357.103	370.345
161.2	140.4	561.5	260.286	202.8	332.6	199.5	114	489.158	170.053	538.7	293.85	489.688	123.688	551.818	342.182	194.118	149.706	335.647	340	464.5	118.5	356.931	370.414
161.2	140.4	562.154	261.462	203.2	333.4	203.421	112.895	489.158	170.053	534.421	286.895	489.688	123.688	550.917	344.167	192.176	151.471	331.944	341.222	464.5	118.5	357	370.679
161.2	140.4	561.846	262.538	204	334	207.389	112.778	490.619	171.19	532.889	281	489.688	123.688	551.3	345.1	189.938	154.312	329.3	342.85	464.5	118.5	357.069	370.586
161.143	140.286	562.267	262.933	203	334.75	210.9	111.1	494.05	173.1	531.316	274.474	489.688	123.688	551.5	345.25	188.222	157.222	323.7	343.85	464.5	118.5	357.037	370.778
161.143	140.5	562.154	263.462	203.2	335.4	215.421	109.895	499.857	176.81	529.273	266.409	489.688	123.688	550.75	345.333	183.938	161.312	320.5	343	464.5	118.5	357	370.679
161.143	140.5	563.286	264.357	201.8	336.6	218.9	110.1	504	180	528.722	260.278	489.688	123.688	550.615	346.231	184.5	163.875	317.842	343.158	464.5	118.5	357	370.679
161.2	140.4	562.733	265.667	200.667	337.333	221.474	109.368	511.353	182.471	527.765	254.824	489.688	123.688	550.533	346.133	183.412	166.765	315.158	343.842	464.647	118.529	357	370.679
161.143	140.286	561.846	266.538	200	337.75	223.421	108.895	515.647	184.529	526.8	245.7	489.688	123.688	549.385	347.308	181.158	168.474	311.111	343.722	464.75	118.438	357	370.679
161.2	140.4	562.312	267.812	198.667	338.333	225.471	108.353	520.632	187.579	528.167	239.611	489.688	123.688	548.7	348.3	178.938	169.688	307.579	342.105	464.833	118.167	357	370.679
161.2	140.4	562.267	268.667	196	338.25	227.167	110.778	527	188.5	527.765	231.941	489.688	123.688	549.333	350.333	178.118	170.294	304.895	339.421	464.438	118.25	357	370.679
161.2	140.4	561.4	271.933	193.2	338.4	226.789	111.105	530.9	189.05	526.579	227.895	489.688	123.688	549.667	351.333	178.158	171.474	303.158	339.842	464.333	118.333	357	370.679
161.2	140.4	561.846	274.538	191.667	338.333	226.944	110.222	532.158	189.053	526.5	225.778	489.688	123.688	549	351.5	177.647	172.471	300	338.5	463	117.625	357	370.679
161.143	140.5	561.286	276.5	189	337	227.421	109.895	532.947	189.158	523.125	224.562	489.688	123.688	548.25	351	177.529	172.647	297.5	338	461.778	117.611	357	370.679
158.812	140.812	561.5	277.714	186	336.25	227.5	110	533.05	189.1	522.278	222.611	489.688	123.688	546.176	352.235	177.706	172.588	294.75	333.438	461.118	117.588	357	370.679
156.812	142.812	562.4	277.4	185	336	227.579	110.105	533.05	189.1	522.684	223.158	489.688	123.688	544.941	353.765	177.706	172.588	292.3	332.85	460.5	117.5	357	370.679
155.214	145.429	562.267	277.933	183	335	226.5	110	533.158	189.053	522.706	223.412	489.688	123.688	542.706	356.588	177.706	172.588	290.353	331	460.5	117.5	357	370.679
152.571	147.714	561.533	278.867	178.5	333	225.9	109.95	533.158	189.053	523.368	223.737	489.688	123.688	541.625	358.625	177.706	172.588	288	330.5	460.333	118	357	370.679
152.5	149	561.467	279.133	176.5	332.5	225.579	110.105	534.263	189.263	524.062	224.75	489.688	123.688	539.75	361.812	177.706	172.588	286.8	328.8	460.1	118.05	357	370.679
151.4	150.8	560.588	278.118	174.2	332.4	225.5	110	537.75	191.85	524.5	225.778	489.688	123.688	539.133	361.6	177.706	172.588	282.5	327	459.667	118	357	370.679
150.4	151.8	562.267	278.2	171.667	331.333	226.5	110	541.211	193.632	526.667	224.833	489.688	123.688	538.765	362.706	177.706	172.588	282	326.5	459.667	118	357	370.679
150	154	563.154	278.462	169.5	331	228.444	109.5	545.471	196.647	527.765	224.941	489.688	123.688	537.533	363.733	177.562	172.75	280	326	459.421	118.105	357	370.679
150.25	153.75	563.312	278.812	167.667	331.333	231	109.105	548.5	199.5	527.889	225.833	489.688	123.688	535.875	366.625	177.118	172.706	279	325.5	458.579	118.105	357	370.679
150	155	562.562	281.25	165.333	330.667	235	109.143	552	202.5	528.3	226.35	489.688	123.688	534.429	367.786	175.875	173.875	278.842	325.158	457.789	118.053	357.037	370.778
149	156	562.588	281.118	161.5	328	239.9	110.1	553.158	204.842	528.5	226.778	489.688	123.688	533.538	368.923	173.059	176.235	278.353	325	457.158	117.947	357.037	370.778
148	158	562.375	281.75	160.333	327.667	244.421	108.895	554.75	206.85	528.368	226.684	489.688	123.688	531.571	370.857	171.158	178.316	278.5	325	455.579	117.895	357	370.679
148	159	562.286	282.5	157.5	328	247.9	108.1	557.222	210.389	528.5	226.778	489.688	123.688	531.625	371.625	170.158	182.474	278.3	324.85	455.579	117.895	357	370.679
148	159	561.75	282.438	156	328	248.765	107.412	557.5	211.5	528.5	226.778	489.688	123.688	530.533	371.733	169.733	186.8	278.3	324.85	455.611	117.778	357	370.679
148	159.5	561.706	282.882	154	329	249.278	108.167	558.5	212.5	528.579	226.895	489.688	123.688	530.529	373	168.533	187.933	278.286	324.714	455.5	117.222	357	370.679
148	160	561.5	283.5	153	329.5	250.632	109.947	559.842	212.947	528.579	226.895	489.688	123.688	529.947	373.211	167.158	189.474	278.3	324.85	455.375	117.438	357	370.679
147.5	161	561.6	284.4	152	329	253.1	109.9	560.588	212.882	528.579	226.895	489.588	123.706	529.611	373.111	166.3	190.5	278.3	324.85	453.667	118	356.724	371.586
147	162.25	561.6	285.6	149	329	254.1	109.9	560.647	213.529	529.579	227.895	488.688	123.688	529.611	373.111	166.5	192	278.3	324.85	452.333	118	354.5	374.5
145.333	163.333	561.4	286.6	148	327.5	257.053	108.789	560.647	213.529	530.667	228.833	488.118	124	529.688	373.375	166.375	194.062	278.158	324.842	451.5	118.5	352.742	378.581
145.5	164	559.5	289	147.5	327	259.9	109.1	560.647	213.529	532.368	229.684	486.278	122.833	529.688	373.375	165.875	194.875	278.158	324.842	450.9	119.05	350.656	381.375
145	166	559.5	289.5	146	326	263.632	109.947	560.647	213.529	534.941	230.706	483.588	122.706	529.706	373.235	164.706	194.588	278.158	324.842	450	120	347.5	383.5
144.357	170.714	559.6	290.6	148.579	322.105	266.05	108.65	560.647	213.529	537.722	231.278	480.222	122.111	529.706	373.235	163.188	194	277.111	324.722	449.4	119.6	342.441	388.147
145.8	168	559.5	291.5	148.056	322.111	270	108.85	561.105	213.421	540.588	232.706	479.062	121.125	529.706	373.235	163	193	269.95	324.9	448.5	120.5	340.069	389.586
145.75	166.667	558.706	292.882	148.5	322.4	272.368	110.053	561.889	213.833	544.889	232.778	478.118	121	529.706	373.235	162.062	190.125	268.158	323.842	447.833	121.167	338.067	390.833
146	165	558.5	293.714	148.778	322.722	275.111	111.389	562.118	215.588	548.688	232.25	478.118	121	529.688	373.375	160.706	189.588	266.5	324	446.722	121.944	338	391.5
145.571	166.5	558.5	294.5	148.667	323	279.111	111.389	562.333	216.611	550.333	232.833	476.062	121.125	529.706	373.235	161.118	189.294	263.778	324.056	445.5	122.5	338.333	391.567
145.333	166.333	558.625	296	148.706	322.882	281.9	111.1	562.722	217.889	550.5	233.778	475.467	121.733	529.706	373.235	161.188	189	259	321.5	444.471	122.647	338.258	391.484
145.133	166.133	559.133	297.533	149.158	322.789	284.15	110.65	562.333	218.611	550.412	233.706	475.118	121.706	529.706	373.235	161.562	188.75	256.278	321.111	444.211	123	338	391.679
144.833	165.667	558.5	297.5	149.2	322.65	287.158	111.263	562.353	220.471	551	232.882	474.786	121.571	529.688	373.375	161.688	188.688	254.526	319.368	443.722	123.722	338.038	391.885
144.714	164.429	558.562	298.25	149.2	322.65	288.5	111.222	562.368	221.211	551	233.684	474.538	121.615	529.688	373.375	162.188	188	250.889	317.278	444	123.632	338.483	391.724
144.5	165.5	558.588	299.118	149.333	322.444	290.158	111.263	562.353	222.471	551.412	234.706	474.188	120.938	529.688	373.375	162	188	248.632	315.263	444.211	123.632	339.241	391.828
144.429	166	558.133	300.533	149.333	322.444	292.158	112.263	562.368	225.474	552.125	234.938	473.667	120.167	529.688	373.375	162.2	188.067	245.5	316.5	443.25	124.75	339.586	392.276
144.143	166.286	558.286	301.357	149.333	322.444	293.158	111.263	562.158	230.053	551.938	237.312	473.909	119.636	529.706	373.235	162.188	188	241.5	316.5	442.529	125.647	339.71	391.71
143.615	166.538	558.4	300.6	149.333	322.444	294.278	112.167	562.789	233.368	552.412	237.706	473.8	119.5	529.706	373.235	162.188	188	235.143	316.81	442.579	125.895	339.733	391.8
143.357	167.214	558.6	300.4	149.333	322.444	295.158	112.263	562.833	233.833	553.5	237.778	473.462	120.231	529.688	373.375	162.188	188	232.222	316.5	443.421	125.895	338.8	392.333
142.462	167.769	558.2	301.133	149.5	322.4	295.5	112.5	563.05	235.1	555.412	237.706	473.636	121.091	527.722	375	162.235	188.118	228.5	318	443.471	126.647	339	392.321
141.917	168.667	558.286	301.5	149.5	322.4	295.111	113	563.111	239.722	556.143	238.571	473.077	120.308	526.421	376.474	162.235	188.118	222.952	317.381	443.5	126.778	339.29	392.387
139.462	170.615	558.412	302.882	149.5	322.4	295	114	563.211	240.632	557.125	239.938	472.917	120.333	523.154	378.769	162.235	188.118	218.389	317.222	443.5	126.778	339.148	391.926
138.462	171.615	558.625	304	149.5	322.4	295	114	563.105	241.421	559.143	240.571	472.857	120.643	520.133	381.6	162.235	188.118	215.053	319.158	443.789	126.632	339.8	391.667
138.154	172.538	558.588	305.118	149.5	322.4	294.278	113.167	563.25	243.75	560.188	244.688	472.533	120.467	518.154	382	162.235	188.118	210.882	317.588	444.333	126.556	340.5	391.5
137.4	172.5	558.6	306.6	149.5	322.4	294.278	113.167	563.105	246.421	561.267	246.2	471.706	119.412	519.133	382.733	162.235	188.118	206.647	316.471	444.909	126.909	340.931	391.414
137.375	173.125	559.438	306.75	149.5	322.4	294.278	113.167	564.05	246.1	560.727	249.545	470.875	119.938	518.471	383	162.235	188.118	204.25	315.85	445.529	127.647	341	391.5
137.3	173.4	559.533	306.867	149.444	322.889	294.412	113.118	563.353	248.471	561	248.714	471.214	120.214	519	385.5	162	188	202.056	314.278	445.5	127.5	341.241	391.552
136.667	173.778	559.4	306.6	149.056	323.111	294.632	112.947	562.9	250.7	561.067	247.8	471.062	119.688	518	387	160.611	189.222	198.158	311.947	445.5	127.5	341	391.321
136.75	174.625	559.588	307.118	148.9	323.95	294.632	112.947	562.882	252.412	561.067	247.8	470.933	119.8	515.765	385.588	160.188	190	195.263	307.737	445.632	127.789	341	391.321
136.429	175.714	559.467	307.133	149.2	324.65	294.632	112.947	563.471	254.647	559.722	247.833	471	119.929	516.2	384.85	160.412	190.765	194	307.5	446	128	341	391.321
136	177.143	558.867	308.467	149.476	325.286	294.632	112.947	561.143	258.667	560.412	246.706	471.588	119.882	516	384.222	161.278	191.667	192.842	305.053	445.5	128.778	341.103	391.379
136	178.143	558.824	310.176	149.476	325.524	294.632	112.947	561.5	261.5	561	245.882	471.5	119.778	516.053	384.105	161.3	193.5	190.842	302.053	446	130.136	341.167	391.467
136	178	558.412	311.882	149.45	326.15	294.632	112.947	560.444	264.833	560.722	245.833	471.312	119.688	516.85	383.7	162.882	194.412	189.412	298.882	446.55	132.25	341.5	391.5
135.875	180.875	557.812	313.312	150.158	327.158	294.632	112.947	561.222	268.389	561.235	245.824	471.312	119.375	517.45	383.95	163.556	196.556	188.941	298.235	446.474	133.368	341.667	391.467
135.5	184.333	557.889	313.722	150.778	328.722	294.632	112.947	561.647	270.529	561.385	246.231	471.2	119.067	516.722	383.278	165.5	198	188.529	296.647	444.571	135.381	341.931	391.586
134	186.5	558.133	314.533	151.056	330.111	294.632	112.947	562.353	274.471	561.867	246.067	471.333	118.833	516.895	382.579	166.158	199.316	187.947	295.842	444.579	137.895	342.258	391.484
135	188	558.533	315.867	152.222	330.889	294.632	112.947	560.05	278.1	562.143	246.571	471.188	118.688	517.19	382.143	169.579	202.316	188.389	295.667	442.35	141.35	342.167	391.467
136	190	558.938	316.75	152.667	332	294.632	112.947	560.5	280.5	562.154	246.385	471.188	118.688	517.278	382.611	173.875	205.5	188.5	295.5	440.9	143.05	342.103	391.379
136.6	193.2	558.5	318	153.667	334	294.556	113.056	561	283.632	562.2	246.733	471.412	118.706	517.316	382.316	176.353	207.941	188.632	295.474	437.842	144.684	342	391.321
136.5	195	557.688	319.875	154.368	336.053	294.632	112.947	561.19	285.857	562.2	246.733	471.267	119.533	516.85	381.7	176.579	209.316	188.611	295.333	434.182	146.273	342	391.321
137.5	197.333	557.312	321.125	155.706	337.882	294.632	112.947	561.529	287.353	562.2	246.733	471.294	118.706	516.789	381.368	177.889	210.556	188.611	295.333	432.905	147.19	342.29	391.387
139	198	557	321.647	156.158	339.789	294.632	112.947	560.211	289.632	562.2	246.733	471.529	118.941	517	381.286	180.188	214.312	188.611	295.333	430.5	147.778	342.29	391.387
139.6	197.4	556.824	322.176	156.706	341.118	294.632	112.947	561.353	292.412	562.2	246.733	473.333	119.733	517.136	381.045	182	219.059	188.611	295.333	428.95	148.75	342.29	391.387
139	197	556.75	322.062	158.158	343.789	294.632	112.947	561.118	296.294	562.2	246.733	475.842	120.842	516.9	381.45	181.278	223	188.471	295.353	426.5	149	342.29	391.387
139	197	556.786	322.357	158.368	344.263	294.632	112.947	560.222	298.389	562.2	246.733	477.389	121	516.091	381.364	179.889	225.778	188.471	295.353	424.471	150.647	342.29	391.387
139.5	197.75	556.5	322.5	158.722	345.444	294.632	112.947	560.5	300.5	562.143	246.571	478	121.875	515.667	380.952	179.353	228.235	188.611	295.333	422.5	152.778	342.2	391.4
140	198	556.786	322.357	159.778	346.722	294.632	112.947	560.353	302.471	562.2	246.733	473	121.611	515.895	381.579	179	229.5	188.611	295.333	417.81	153.952	342.2	391.4
139.25	198.25	556.786	322.643	161.2	348.55	294.632	112.947	559.647	306.529	562.312	246.688	470.842	122.211	515.095	380.952	178.5	231.278	188.611	295.333	416	154.136	342.2	391.4
139.667	199.333	556.353	323	162.812	350.188	294.632	112.947	559.95	309.9	562.2	246.733	469.389	122.222	513.095	378.952	179.333	233.867	188.611	295.333	412.909	154.909	342.2	391.4
140	200.5	555.353	325	163.211	350.421	294.632	112.947	559.167	313.167	562.2	246.733	469	123.105	513.35	377.6	181	237.5	188.611	295.333	411.421	154.895	342.2	391.4
141.25	202.25	554	326.5	164.667	352	294.9	113.1	559.647	314.529	562.312	246.688	468.389	123.222	513.053	373.947	184.294	240.118	187.25	296.85	409.091	155.091	342.2	391.4
142	203	553.5	328.5	165.706	353.882	297	113	557.9	320.05	562.312	246.688	468.389	123.222	512.941	374.294	186.05	246.1	185.75	297.562	408.136	155.318	342.2	391.4
141.5	205	552.875	330.688	167.812	355.188	300.111	112.389	557.053	324.842	562.312	246.688	468.222	123.556	513	374.053	186.222	247.778	183.278	297.944	408.091	155.773	342.2	391.4
141	206	551.5	333.714	167.941	355.176	302.952	112.619	556.889	327.056	562.5	245.688	467.471	123.353	512.765	373.235	186.444	250.111	181.056	300.278	408.125	155.542	342.29	391.387
140.167	207.667	550.786	335.429	168.667	357	307.944	111.889	557.842	326.947	563	244	467.471	123.353	512.059	373.059	188.35	253.95	179.529	300.647	408.136	155.318	342.29	391.387
140.6	208.2	551	337.5	169.706	358.294	312	111.368	557.211	327.526	562.312	239.688	467.389	123.778	510.6	374.267	188.471	259.235	176.9	301.95	408.087	155.217	342.29	391.387
140.5	208	550.5	338	171.474	360.263	317.9	113.1	556.05	331.1	562.235	238.941	467.389	123.778	510.444	374.722	188.35	266.6	173.778	300.5	408.087	155.217	342.29	391.387
140.5	209	550	339.5	171.667	361	322	114	554.778	334.5	562.267	237.933	467.333	124	510.667	375.467	187.2	268.85	173.333	301	408.087	155.217	342.29	391.387
138.6	211.2	549.467	340.867	172.812	363.188	326.45	113.9	553.647	337.529	562.235	236.824	467.333	124	510.684	375.842	187.474	272.947	172.5	301.222	408.042	155.333	342.29	391.387
136.5	213	549.062	340.75	174.368	365.053	331.55	113.1	553.158	340.053	562.267	234.533	467.294	124.118	505.688	374.5	186.19	280.81	171.421	301.105	408	155.273	342.29	391.387
136	215.333	549	340.647	174.158	366.158	337.053	114.789	550.053	342.789	561.385	232.231	467.294	124.118	503	373.053	187.158	284.737	169.947	302.211	408.042	155.333	342.29	391.387
136	217.333	549.062	340.75	173.833	367.278	341.333	115.444	551.412	342.353	561.125	230.938	467.294	124.118	499.125	372.375	185.3	287.35	167.833	302.167	408.042	155.333	342.29	391.387
134	219	549.062	340.75	173.25	368.25	344.842	113.211	551.5	345.5	560.583	231	467.294	124.118	498.471	372.118	184.316	293.842	165.5	300.778	408.042	155.333	342.29	391.387
132	221	549.062	340.75	171.706	369.882	351.842	115.842	549.471	348.353	560.412	229.706	467.294	124.118	492.722	371	183.158	300.737	165.421	301.105	408.042	155.333	342.29	391.387
129.5	226.333	549.062	340.75	171.611	370.222	356.105	116.526	548.952	350.81	560.312	228.688	467.294	124.118	491.95	370.25	181.474	301.947	164.842	301.053	408.042	155.333	342.344	391.469
129.167	230.667	549.2	340.8	171.895	370.421	360.7	115.9	546.778	355.5	559.312	228.688	467.294	124.118	490.15	370.2	179.211	306.474	164.529	300.647	407.957	155.391	342.394	391.242
129.5	234	549.2	340.8	172.25	370.85	367.765	117.412	546.667	356.667	558.312	226.688	467.294	124.118	487.833	373.389	178.316	313.211	164.529	300.647	408.042	155.333	342.424	391.424
128.5	238	549.062	340.75	172.667	372	372	118.5	546	359	557.733	225.533	467.294	124.118	485.889	373.056	176.944	317.444	164.611	300.778	408.042	155.333	342.375	391.344
128.6	240.9	549.062	340.75	172.667	372	377	120	543.85	361.3	556.875	224.938	467.294	124.118	484.95	374.25	176.15	319.6	164.789	300.947	408.042	155.333	342.375	391.344
128.5	242.333	549.062	340.75	172.667	372	382.111	118.389	543.222	363.5	554.688	225.688	467.294	124.118	483.789	375.947	175.056	323.222	164.833	301.167	408.042	155.333	342.424	391.424
128.2	241.8	549.062	340.75	172.364	371.818	385.056	119.111	542.778	364.5	554.412	223.706	467.294	124.118	481.579	378.421	172.474	329.947	164.85	301.3	408.042	155.333	342.424	391.424
128.2	241.8	549.2	340.8	172.45	371.9	386.111	121.389	541.6	366.4	553.438	222.25	467.294	124.118	479.45	379.8	172.2	332.95	164.85	301.3	407.957	155.391	342.424	391.424
128.5	242	549.2	340.8	172.333	371.952	393.737	120.474	539.529	368.647	551.733	222.533	467.294	124.118	477.684	381.684	171.2	334.85	164.85	301.3	407.957	155.391	342.424	391.424
128.714	242.429	549	341.5	172.333	371.952	396.905	123.286	539.176	370.176	550.667	221.833	467.294	124.118	476.75	383.05	170.933	336.2	164.85	301.3	407	156.857	342.29	391.387
128.5	243	548.4	344.4	172.333	371.952	400.333	124.778	539.158	370.842	547.812	220.688	467.294	124.118	474.789	382.947	169.947	337.211	164.85	301.3	405.429	159.381	342.29	391.387
128.143	243.286	547.353	348	172.333	371.952	404.722	125.611	538.95	371.1	545.062	220.062	467.294	124.118	474.684	383.053	169.35	337.05	164.947	301.368	401.5	162.778	342.29	391.387
128	243	546.312	350.875	172.364	371.818	409.526	125.368	537.824	371.824	544.579	213.895	467.294	124.118	474.2	383.35	169.095	336.952	164.947	301.368	397.81	162.952	342.29	391.387
128	243	545	353.647	172.45	371.9	413.167	127.278	537.111	371.722	541.278	210.056	467.294	124.118	472.667	384.556	169.158	336.737	164.947	301.368	395.091	163.773	342.344	391.469
127.5	243	543.875	355.688	172.333	371.952	417.4	130.15	536	372.5	537.5	209.778	467.294	124.118	471.647	385.882	169.158	336.737	164.947	301.368	389.091	164.773	342.344	391.469
127.5	243	543.062	356.75	172.333	371.952	420.45	131.3	535.611	372.333	536.667	209.833	467.294	124.118	469.778	391.111	169.211	336.632	165	302.333	384.1	164.95	342.29	391.387
127.5	243	541.647	360	172.333	371.952	428.579	131.579	535.111	372.278	535.625	209.562	467.294	124.118	469.588	393.235	169.211	336.632	164.5	304.5	380.381	164.952	342.29	391.387
127.5	243	540.385	362.615	172.667	372	431.579	134.579	534.842	372.158	534.579	208.895	467.294	124.118	469.737	393.211	169.211	336.632	163.5	305.778	376.217	164.304	342.29	391.387
127.5	243	539.353	364	172.667	373	437.167	134.278	534.111	372.944	533.812	209.688	467.294	124.118	468	391.368	169.211	336.632	163	309	372.091	163.773	342.29	391.387
127.5	243	537.786	366.429	173.158	374.158	441.579	136.579	534.706	373.235	533.667	208.833	467.294	124.118	467.625	390.875	169.15	336.6	162	308.333	367.087	162.217	342.29	391.387
129.5	243	535.875	367.688	173.778	374.722	446.1	140.9	534.789	373.421	533.667	208.833	467.294	124.118	467.562	391.25	169.15	336.6	161.909	307.909	360.913	162.043	342.29	391.387
130.818	243.909	534.133	369.467	175.812	376.188	452.522	142.087	534.842	372.842	533.667	208.833	467.294	124.118	468.05	391.3	169.15	336.6	161.5	307.5	356.5	161	342.29	391.387
134.333	244.667	532	371	176.667	379	461.632	143.474	534.778	371.944	533.737	208.684	467.294	124.118	467.529	391.294	169.15	336.6	161.5	306.778	353.19	159.952	342.29	391.387
137	246.909	531	373	177.706	379.294	467.895	143.421	534.833	371.722	533.737	208.684	467.294	124.118	466.733	392.467	169.15	336.6	161.778	307.5	350.9	158.95	342.857	391.5
139.444	249	529.467	374.867	177.7	380.5	475.5	141.5	534.833	371.722	533.778	208.556	467.294	124.118	466.722	391.556	169.15	336.6	162.5	307.5	345	159	344.25	391.929
142.917	252.333	528	376.375	177.611	380.222	483.842	141.632	534.842	371.842	533.778	208.556	467.294	124.118	466.722	392	169.15	336.6	162.5	307.5	343.842	159.842	346.333	392.567
146	255.286	526.467	376.867	177.895	380.421	485.167	141.667	534.941	371.647	533.778	208.556	467.294	124.118	465.684	391.105	169.15	336.6	162.895	307.579	342.15	159.75	348.321	391.75
147.8	257.3	525.375	378	178	380.45	484.222	143.5	534.722	371.278	533.778	208.556	467.294	124.118	464.722	391	169.15	336.6	163.5	307.5	341.556	159.111	351.885	393.308
151.467	261.467	524.25	378.562	178.4	380.4	485.579	144.579	535	371.5	534.176	207.882	467.294	124.118	464.158	389.737	169.15	336.6	163.5	306.5	340.762	159.81	353.571	393.179
155	265.286	522.75	379.625	178.667	380	487.222	146.5	534.944	371.778	536	204.55	467.294	124.118	464.238	389.952	168.444	339.111	164.579	305.105	336.286	160.286	355.321	393.107
156.714	267.214	520.867	380.533	178.647	380	486.857	151.476	535	371.5	536.632	204.368	467.294	124.118	464.667	390.222	168.056	345.222	165.105	304.421	330.619	157.952	358.214	394.571
158.706	269.353	519.25	381.562	178.421	380.158	486.1	154.1	534.833	371.722	537.632	204.368	467.294	124.118	465.947	391.368	167.4	349.9	165.25	302.375	326.619	156.952	360.321	394.75
162.778	270.611	517.5	382.5	178.421	380.158	487.222	156.5	534.833	371.722	538.632	204.368	467.294	124.118	465.947	389.368	168.895	352.579	165.5	300.5	320.158	156.158	363.481	395.222
164.765	271.059	515.5	383.5	178.421	380.158	487.81	161.571	535.067	371.6	540.412	205.706	467.294	124.118	465.545	388.864	170.444	358.167	165.9	299.05	318.526	156.263	367.414	394.724
166.769	271.538	514.647	383.529	178.5	380.056	491.105	165.579	535.417	372.083	542.5	203.778	467.294	124.118	464.833	390.667	171.611	366.889	165.5	297.5	313.318	156.818	369.214	394.571
170.333	272.4	513.25	384.562	178.5	380.056	492.381	171.429	535.8	372.4	545.933	206.8	467.294	124.118	464.238	391.381	171.3	368.7	164.778	295.5	307.19	157.238	372.214	395.5
172.071	274.571	511.4	385.6	178.5	380.056	496.381	175.429	535.778	372.556	543.2	212.4	467.294	124.118	463.667	390.857	172.188	371.312	166.647	290.529	301.947	156.053	377.742	395.645
175.143	276.571	508.75	386.625	178.5	380.056	501.895	178.579	536.727	373.818	546	217	467.294	124.118	461.625	392.188	173.706	374.882	166.5	288.5	297.25	153.4	379.643	394.893
175.727	276.727	506.6	388.4	178.5	380.056	505	181.5	535.857	375.071	546	217	467.294	124.118	462.824	391.765	174.389	378.222	165.5	287.5	291.842	151.842	383.214	394.5
178	277	505.133	388.4	178.5	380.056	510	185.5	535.6	375.6	544	216	467.294	124.118	464.421	389.474	174.5	378.944	164.647	286.529	287.9	150.1	386.214	395.5
181.278	278.944	504.6	388.4	178.5	380.056	515.091	187.091	536.5	376	545	218	467.294	124.118	464.421	387.474	174.118	379.294	164.471	285.647	284.75	147.25	388.214	395.5
184.636	278.273	504.538	387.846	178.5	380.056	520.647	192.471	535	377	546	219	467.294	124.118	463.529	389	174.556	378.944	164.5	285.5	281.19	144.524	390.929	395.071
188.167	280	504.5	387.5	178.5	380.056	521.105	192.421	533.882	378.588	548.375	217.562	467.294	124.118	464.111	388.556	174.222	378.778	164.5	285.5	279.85	145.7	395.379	395.069
192.6	280.333	504.5	387.5	178.5	380.056	527.619	196.476	533.421	378.632	549.625	216.625	467.294	124.118	464.824	388.941	175	378.944	165.091	284.909	277.556	145.111	397.393	395.143
195.263	283.737	504.25	387.625	178.5	380.056	534.778	202.5	533	378.667	551.267	214.2	467.222	124.278	464.833	389.056	175.941	378.294	165.5	284.5	276.158	144.158	399.4	396.167
198.632	286.263	503.882	387.588	178.706	379.882	539.9	204.9	533	378.667	551.706	213.353	467.294	124.118	464.833	389.056	176.389	377.889	165.5	283.5	274.842	143.842	401.214	396.5
202.375	289.438	503.882	387.588	179.286	379.714	547.3	207.5	533	378.667	552.375	211.562	467.294	124.118	464.789	389.158	176.211	377.474	165.421	283.105	274.158	143.158	404	395.893
204.412	291.765	503.647	387.529	179.421	379.526	553.053	210.632	532.789	379.053	552.6	210.6	467.294	124.118	464.526	388.158	176.421	377.053	165.143	282.81	274.158	143.158	408.357	395.357
207.824	296.235	503.6	387.6	179.706	379.882	557.889	212.056	532.353	379.529	553	209.5	467.389	124.778	464.389	388.556	176.389	376.889	165.222	282.5	273	143	412.31	396.552
211.55	301.15	503.6	387.6	179.778	379.722	559.789	211.947	531.5	379.222	552.75	209.562	466.688	124.688	465.111	389.778	176.053	376.789	165.5	282.5	272.158	142.158	415.032	396.097
212.421	304.105	503.6	387.6	180.5	379.222	560.889	212.056	530.5	380	553.375	209.25	467.389	124.778	465.389	390.556	175.95	376.8	165.647	281.471	268.952	140.619	417.714	395.75
213.611	306.278	503.6	387.6	181.25	380.25	563.778	212.5	528.842	382.053	553.375	209.25	467.167	124.778	465.875	390.625	176.053	376.789	165.85	280.75	264	138.368	418.5	395.786
216.333	312.167	503.6	387.6	183.941	380.235	564	212.5	528	382.353	553.4	209.4	467	124.941	467.706	391.588	176.053	376.789	164.765	281.706	258.952	138.19	418.679	395.5
217.095	315.81	503.6	387.6	184.667	380	564	212.5	527.647	383	553.4	209.4	466.235	126.471	468.056	390.889	176.053	376.789	162.5	280.5	252.842	137.842	419.76	394.92
216.833	318.167	503.6	387.6	187.056	380.333	564.3	212.5	527.353	384	555.267	208.2	464.941	127.118	468.875	391.625	176.053	376.789	164.95	278.1	251.75	137.95	420.875	394.667
218.421	321.105	503.6	387.6	189.056	380.333	565.056	213.778	526.5	385	557.4	207.4	462.048	124.619	469.462	391.769	177.056	378.222	166.5	275.5	247.947	137.053	421.44	394.32
219.95	325.25	503.6	387.6	190.611	379.222	563.556	213.278	526.5	385	558.5	207.5	460.333	125.778	469.056	392.889	179.056	380.222	166.722	273.056	242.75	136.95	423	395.5
220.1	329.05	503.5	387.5	191.529	379.353	563.111	213.556	526.222	385.944	559.286	207.357	458	128.158	468.938	393.812	181.3	382.7	163.75	272.562	238.7	136.85	423.679	396.5
219.714	331.714	503.5	387.5	191.875	379	564	214.5	526	386.647	559.067	207.8	456.429	129.214	469.062	394.062	182.588	384.059	163.842	271.053	236.944	135.889	424.148	395.667
219.632	333.263	503.5	387.5	193.947	379.421	563.812	214.5	526	386.647	559	207.929	451.941	130.765	469.571	394.071	187.263	384.579	164.5	268.5	233.75	135.15	424.367	395.533
219.895	336.105	503.25	387.562	195.667	379	563.5	214.389	525.944	386.778	559.067	208.067	448.812	130.312	469.462	394.077	190.294	384.353	165.278	265.944	233.111	135.278	425.357	394.643
219.611	339.278	503.4	387.6	197.647	379	563.647	214.412	526	386.647	559.067	208.067	446	130.083	469.333	393.833	192.733	383.667	166.389	262.667	232.85	135.7	424.724	394.414
218.882	340.588	503.5	387	199.647	379	563.647	214.412	526	386.647	559.067	208.067	443.615	129.385	469.333	393.833	198.733	383.333	165.722	261.056	232.85	135.7	424.357	393.821
219.762	344.476	503.5	387	200.6	379.133	563.706	214.588	526	386.647	559.067	207.8	439.857	129.071	469.75	395.938	202.895	384.579	166.647	259.471	232.85	135.7	426.778	396.037
219.421	349.105	504.133	386.467	201.714	379.214	563.812	214.5	526	386.647	559.125	207.938	437.143	128.857	470.188	395.375	207.526	385.842	167.222	256.611	232.85	135.7	427.5	396.333
219.75	352.35	504.5	386.286	202.357	380.214	563.647	214.412	526	386.647	559.312	208.062	433.667	128.267	471.286	395.786	212.053	386.053	167.5	255.5	232.722	135.556	429	396.679
219.421	354.105	504.714	385.5	203.4	379.4	563.812	214.5	526	386.647	560.231	207.231	430.769	127.154	472.385	396	216.381	386.762	168.353	252.529	232.722	135.556	430.414	397.069
221.211	359.211	505.5	385.5	203.625	379.938	563.647	214.412	526	386.647	559.923	206.846	426.933	125.667	472.533	395.333	221.684	387	168.842	250.053	232.684	135.421	431.5	397
222.55	362.15	505.5	385.5	203.75	379.688	563.647	214.412	526	386.647	561.385	204.462	422	124.875	472.625	395.312	224.765	387.471	168.647	249.471	232.6	135.35	434.885	396.962
223.5	365.5	505.5	385.5	204.062	380.25	564.438	215.125	526	386.647	562	204.571	419.133	123.6	472.812	398.75	227.533	384.933	169.5	248	227.95	133.1	436.308	397.962
224.81	368.143	505.5	385.5	204.882	380.353	565.188	215	526	387.353	562	203.769	417.462	123.231	472.889	398.389	231.389	384.944	172.105	246.579	222.421	130.105	438.393	398.286
228.783	371.696	505.5	385.5	203	381	564.941	215.588	525.842	387.842	561.462	202.846	414.583	122.083	472.947	398.684	234.158	385.737	173	245	217.842	127.842	440.556	398.778
229.913	374.565	505.5	385.5	203	381	564.8	217.6	526	388	560.312	201.062	412.357	122.286	472.882	397.882	236.333	386.381	174.5	241.5	211.421	126.105	442.586	398.276
230.474	378.368	505.5	385.5	203	381	565.941	218.412	526.158	388.158	562.077	196.615	409.786	122.214	473	398.706	239.474	386.368	175.471	239.353	209.421	126.105	443.276	398.483
231.15	381.8	505.5	385.5	203	381	565.889	219.278	525.842	388.842	562	195.833	406.688	122.625	473.214	399.214	243.476	386.857	177.222	235.5	208.842	126.842	444.321	397.571
231.905	382.905	505.5	385.5	203	381	565.706	217.588	524.842	388.947	561.308	194.154	403.364	122	474.125	399.5	249.333	386.381	177.529	234.647	207.765	126.647	445.111	396.519
232.211	383.211	505.5	385.5	203	381	565.5	218.3	525.05	389.1	560.333	193.083	399.667	122.333	474.333	399.2	252.333	386	177.211	231.053	207.158	127.158	446.179	395.429
232	385.409	505.5	385.5	203	381	564.556	219.556	525.3	388.85	559.929	190.714	397.688	122.312	474.647	398.882	253.667	386.722	177.053	228.158	205.087	128.565	448.407	392.926
231.579	386.105	505.5	385.5	203	381	565.55	220	523.889	389.278	560.5	188.667	394.571	121.214	475.933	398.4	256.474	386.368	178.529	224.647	201.842	131.842	449.852	391.63
231.368	386.263	505.5	385.5	203	381	564.9	219.7	521.143	391.19	560.667	188.333	391.933	120.667	476.688	398.375	261.722	386.333	181.842	219.053	201.158	132.158	452	388.321
230.706	386.412	505.5	385.5	203	381	563.435	217.826	520.05	392.5	560.692	187.462	387.929	120	477.4	398.267	265.952	386.905	182.053	217.158	197.556	132.389	451.885	386.962
230.812	387.125	505.5	385.5	206	384	563.15	216.75	519.714	392.714	559.1	188	386.308	120.077	479.095	398.714	267.474	388.053	182.158	212.947	194.263	134.263	452.586	384.931
230.941	388.235	505.5	385.5	206	384	562.95	216.35	519.696	392.478	560.273	186.909	384.8	119.933	480.438	397.25	270.556	388.444	181.412	210.882	190.842	134.842	454.069	382.414
230.429	388.214	505.5	385.5	206	384	563.05	216.1	519.05	392.5	560.333	186.75	381.786	119.357	481.857	394.143	274.5	387.222	182.824	209.824	190.421	135.105	456.4	377.167
230.462	388.385	506	384.875	206	384	564	216.333	518.263	392.842	560.909	185.545	378.818	119	480.778	393.778	280.4	387.95	183.667	207	189.421	135.105	458.483	375.724
230.467	388.133	505.357	384.714	206	384	564.55	216.3	517.25	392.95	560.273	185.727	376.133	119.6	480.706	394.647	282.25	387.7	186.778	203.5	188.632	134.947	461.679	371.25
230.4	388	504.6	385.6	206	383	564.111	216.556	516.833	393.944	561.1	186	373	119.588	480.611	394.5	282.889	388.167	188.143	200.81	188.235	134.588	464.367	368.467
230.4	388	503.812	385.688	206	383	563.619	217.952	516.35	394.2	561.7	186.2	371	119.588	480.588	394.353	286.474	388.368	188.05	194.9	187.944	134.778	467.148	363.926
230.357	388	502.533	384.867	206	383	562.737	219.947	515.25	394.95	561.7	186.9	367.938	117.688	480.684	394.842	291.682	388.864	187.895	193.421	187.947	134.632	468.821	361.857
230.5	388.143	497.312	385.125	206	383	562.95	221.75	515.105	395.053	560.8	186.8	365.923	117.769	480.444	394.944	294.235	389.059	187.947	190.842	188	134.5	471.154	359.615
230.688	388.125	495	385.353	207	382	563.143	222	514.421	395.579	561	187.091	363.133	117.933	480.526	394.947	295.571	389.81	189.471	189.353	186.421	134.105	472.5	358.5
230.75	387.812	491	385.647	207	382	563.85	222	512.571	396.857	560.2	187	361	118.154	480.444	394.944	301.263	390.316	190.765	186.706	182.632	133.474	476.179	355.429
230.75	387.812	487.118	383.588	207	382	563.75	223.4	509.5	397.778	559.364	186.909	358.812	118.812	480.444	394.944	304.5	390.5	191.375	182	180.111	132.278	477.962	353.692
230.882	387.882	484.5	383.5	207	382	564.35	224.05	509.75	398.75	558.917	187.5	355	117.588	480.611	395.222	307.316	389.842	193.412	178.882	177.111	133.278	479.679	348.25
230.882	387.882	483.278	383.889	207	382	564.5	224.909	510	399.826	558.583	190.667	350	117.278	480.611	395.222	309.158	389.737	193.722	176.111	175	132.353	481.679	347.893
231.286	388.071	481.842	383.158	207	382	564.909	225.773	510.368	399.789	558.5	191.833	348.176	117.941	480.842	395.737	312.762	389.762	194.278	174.889	174.214	130.643	482.448	346.414
233.5	388.357	480	382.647	207	382	565.048	225.81	511.714	399.524	559	192.769	346	117.667	480.947	395.684	318	388.684	194.889	173.944	173.889	131.944	483.679	343.25
237.364	388	478.25	382.062	207	382	565.158	226.316	511.5	399.778	559.154	193.154	341.733	116.2	480.778	396.778	321.4	388.95	196.118	170.412	173.5	133	485.483	338.724
237.714	388.5	476.444	382.111	207	382	565.286	226.714	511.5	399.5	559.333	193.833	339.143	116.071	480.188	396.5	323.5	390.5	197.5	168.5	173.333	134.611	489.741	337.333
238.667	389.5	475.111	382.722	207	382	565	228.211	510.217	399.391	559.545	194.818	336.375	116.438	479.778	396.778	328.05	390.7	197.5	166.778	169.722	134.889	493.5	335.5
239	390.667	474	382.647	207	382	565.05	230.1	509.913	399.043	560	195.643	333	116.667	479.5	397.25	331.7	391.5	199.25	165.438	167.706	133.765	497.633	330.533
240	390.667	473.111	382.722	207	382	565	231.211	508.125	399.333	560.714	196.571	330	116.667	479.214	397.214	334.4	391.25	199.375	160	167	132.5	500.444	327.593
241	391	472.235	382.706	207	379	565.476	232.619	507.25	399.75	561.182	197.182	324.733	116.2	479.556	397.667	335.333	391.381	200.133	159.533	165.824	132.176	500.643	327.357
242.5	391	471.5	382	208	382	564	235.333	505.5	400	562	197.091	322	115.667	479.4	398.267	337	391.059	201	157.5	164.647	132	500.815	326.593
242.75	391.25	470.235	381.706	207	379	566.81	238.857	505.05	400.75	562.083	197.167	318.812	114.812	479.154	398.308	338.4	388.95	201.562	156.25	164.647	132	500.792	326.208
242.333	390.5	469	381.235	207	379	565	238.333	503.955	400.318	562.889	197.333	315.812	114.812	478.75	398.417	338.5	388.727	203.053	154.158	164.688	132.125	503.462	325.346
241.8	390.2	468.647	381	207	379	565.3	238.25	503.125	400.333	563	197.667	313.571	114.214	478.571	398.071	338.364	388.5	203.941	152.353	164.294	132.235	506.538	321.654
241.611	390.778	468.647	381	207	379	564.895	238.421	502.818	400.091	562.833	198.25	310.647	113.529	478.333	397.417	338.364	388.5	204.25	149.625	164.824	132.176	506.593	320.741
242.176	389.529	468.647	381	207	379	564.684	238.684	502.818	400.091	562.364	198.273	306.938	114.312	476.5	397.583	338.364	388.5	204.562	148.25	164.75	132.625	507.786	319.5
243.059	389.765	468.647	381	207	379	564.667	239.167	502.125	400.333	562.6	198.3	303.706	113.706	477.091	397.636	338.364	388.5	204.889	146.944	164.722	132.889	509.179	318.429
242.5	390.125	468.647	381	207	379	565.263	240.105	502.125	400.333	562.231	198.231	302.278	113.778	478.467	398.133	338.364	388.5	204.562	145.25	164.722	132.889	511.5	315.786
245.5	390.125	468.647	381	207	379	565.105	240.842	501.958	400.167	562.231	198.231	298.25	112.6	478.857	398.071	338.364	388.5	204.889	144.944	164.722	132.889	512.885	311.962
246.579	388.421	468.647	381	206	377	564.706	241.294	502.227	400.182	562.231	198.231	295.941	111.765	478.909	397.091	338.364	388.5	205.056	144.889	164.722	132.889	513.077	310.077
246.111	387.833	468.647	381	206	377	565.15	241.75	503.05	399.75	562.154	198.308	292.105	111.579	479.917	396.583	338.364	388.5	205.176	144.824	164.722	132.889	513.786	307.5
245.579	388.421	468.647	381	206	377	564.75	242.4	503.476	399.714	562.154	198.308	290.706	111.706	483.129	395.968	338.364	388.5	205.412	144.882	164.722	132.889	514.556	305.296
245	388.5	468.647	381	206	377	564	243.211	503.478	399.435	562	198.5	287.812	111.812	482.633	395.933	338.364	388.5	205.588	145.118	164.722	132.889	515.346	303.538
244.5	388.125	468.647	381	206	377	563.895	245	502.957	399.043	562.333	198.333	284.833	111.667	481.676	395.765	338.364	388.5	205.5	145	164.625	132.875	515.222	300.333
244.5	388.125	468.647	381	203	375	563.364	245.909	502.909	398.909	562.286	198.357	281.75	111.4	481.364	395.515	338.364	388.5	205.412	144.882	163.647	132	515.222	297.667
244.75	388.6	468.647	381	203	374	564.182	249.182	502.682	398.909	562.231	198.231	278	111.667	481.222	396.37	338.364	388.5	205.688	144.812	163	131.5	515.407	295.259
244.684	388.684	468.111	380.722	203	374	564.762	251.19	502.571	398.857	562.154	198.231	274.105	111.579	480.645	396.129	338.364	388.5	205.647	144.941	162	131.5	515.517	292.103
244.684	388.684	468.222	379.944	203	374	564.773	255.091	502.565	398.913	562.083	198.167	271.778	110.611	482.156	396.594	338.364	388.5	205.765	144.706	160.765	132	515.704	287.556
244.684	388.684	468.5	380	203	373	564.95	257.7	502.591	399.227	562.231	198.231	268.632	110.632	485.167	397	338.364	388.5	206.133	144.533	159.667	132.867	516.037	284.37
244.75	388.6	469	379.647	203	370	564.75	262.05	503.048	399.619	562.231	198.231	264.5	110.7	485.947	397.211	338.364	388.5	206.467	144.133	159.182	133.727	516.346	280.654
245.118	388.588	468.778	380.056	201	370	562.833	263.667	502.955	399.318	562.231	198.231	263	110.667	486.941	395.647	338.364	388.5	206.235	144	158.2	135.067	519	276.5
245.471	389	468.944	379.889	201	370	562.895	265.789	502.091	399.5	562.083	198.167	258.875	110.312	487.545	395.273	338.364	388.5	206.467	144.133	156.923	135.923	519.741	272.593
245.5	389.125	469.111	379.722	201	370	563.895	267.579	501.909	399.909	562.286	198.214	254.706	110.706	488.053	393.947	338.364	388.5	207.706	144.235	156.3	137.8	521.654	269.346
245.941	388.765	469.056	379.111	200.75	368.35	566.75	269.95	505	403	562.154	198.154	250.278	110.778	487.091	393.091	338.364	388.5	208.722	143.833	155.75	138.417	523.038	264.115
247.941	388.765	468.647	379	199.85	369	565.842	272.158	502	401	562.154	198.154	249	111.278	486.895	392.579	338.364	388.5	210.111	143.278	155.615	139.077	524.741	262.593
247.941	388.765	468.647	379	198.842	368.263	564.389	275.278	502	401	562.214	198.286	245.895	110.579	488.85	392.85	338.364	388.5	211	141.647	155.5	138.143	525.786	260.5
248.111	388.833	468.824	378.824	198.81	367.667	562.95	277.25	502	401	562.462	198.308	243.895	109.579	489.19	393.143	339.125	388.062	211.706	141.235	156	136	524.897	258.517
248.647	388.824	468.833	378.667	198.75	367.35	564	279	502	401	562.417	198.167	241.895	109.579	489.545	393.273	339.364	387.5	213.842	141.053	158	133	525.536	255
249	388.667	468.765	378.294	198.842	367.421	563.263	280.684	502	401	562.417	198.167	238.167	110.333	489.19	393.952	339.474	387.368	214.706	141.235	165	140.273	525	254
249.5	388.6	469.111	375.722	198.842	367.421	563	281.5	502	401	562.417	198.167	236	110.667	488.381	394.095	339.476	386.857	214.647	141.941	164	142.5	525.08	253.2
249.895	388.579	470.556	371.889	198.842	367.421	563.095	283.81	502	401	562.462	198.154	233.895	110.579	488.318	394.182	339.4	386.75	215	141.647	153.467	146.133	525.5	251.692
249.278	388.611	467.722	369.944	199.053	367.316	561.3	284.55	503	401	562.462	198.154	231.778	110.611	488.667	394.143	340.059	385.882	215	141.647	152.846	146.538	525.444	249.704
249.5	388.5	466.947	367.158	198.905	366.905	558.611	287.944	503	401	562.5	198.286	229	110.667	488.55	394.15	340.211	386.579	214.889	141.722	153.077	146.923	525.5	247.214
249.722	388.444	468.421	359.895	199	366.85	559.211	291.579	503	400	562.5	198.286	226.529	111.471	486.833	394.389	340.9	386.5	214.765	141.706	152.333	148	523.654	242.346
249.579	388.421	466.353	354.529	199	366.85	557.421	293.474	511	399	562.154	198.231	223.118	111.706	487.278	394.222	343.4	387.25	214.765	141.706	151.727	149.636	524.5	239
249.368	388.526	462.5	350.778	198.947	366.737	556.176	294.294	511	399	562.154	198.231	221.688	111.312	487.556	394.278	347.316	389.579	214.765	141.706	151.25	150.583	524.692	237.115
249.389	387.889	456.632	348.737	199	366.85	554.6	295.95	511	399	562.154	198.231	218.941	111.765	487.412	394.176	351.762	389.19	215	141.647	151.25	152.25	524.483	232.103
249	388	452.278	346.889	199	366.85	553.667	298	511	399	562.154	198.231	215	112.667	487.25	394.15	355.85	389.15	215	141.647	150.833	152.333	523.462	228.654
248.857	388.071	449.133	345.533	199.143	366.905	551.5	298	513	397	562.286	198.357	212.421	112.789	486.765	393.412	361.889	390.889	214.824	141.824	150	152.818	525.75	226.321
248.579	388.421	447.842	345.053	199.35	366.2	550.579	299.105	513	397	562.286	198.357	211.5	113.375	487.059	393.706	364.889	391.889	214.842	142.053	149.2	154	525.656	224.625
248.158	388.526	447.722	345.056	199.263	366.105	549.526	299.368	513	397	562.286	198.357	208.688	114.312	487.059	393.706	370.6	391.65	214.842	142.053	148.5	156	524.483	220.897
248.2	388.733	447.842	345.053	199.263	366.105	547.6	300.75	510	395	562.286	198.357	204.895	114.579	487.059	393.706	375.1	390.95	214.842	142.053	148.5	156.286	523.692	215.038
249.188	388.875	447.842	345.053	199.263	366.105	541.5	303.056	510	395	562.286	198.357	202.5	115.556	487.059	393.706	380.6	392.45	214.842	142.053	147.6	158.4	524.31	210.552
251.167	390.333	447.842	345.053	199.263	366.105	539.579	306.105	510	395	562.286	198.357	199.778	117.5	487.5	393.75	386	392.842	214.842	142.053	147.438	159.75	523.5	207.321
251.4	390.2	447.842	345.053	199.263	366.105	538.6	312.25	510	395	562.231	198.231	198.25	118.6	487.5	393.75	389.235	393.529	215.176	142.824	146.6	162.4	520.448	201.414
251.333	390.5	447.842	345.053	199.263	366.105	537	311.857	510	395	562.231	198.231	197.895	121.579	487.333	393.556	394.6	393.65	215.133	142.533	146.25	162.625	519.704	198.556
251.833	391	447.842	345.053	199.25	365.95	536.667	314	510	395	562.286	198.357	194.882	122.588	487.333	393.556	403.1	393.95	215.176	142.824	146.529	163.882	517.714	196.036
252.167	391	447.842	345.053	199.263	366.105	534.6	316.25	510	395	562.286	198.357	189.706	124.412	487.222	393.778	404.765	394.235	215.176	142.824	147.375	165	515.893	194.286
252.4	391.2	447.842	345.053	199.263	366.105	531.579	321.105	510	396	562.286	198.357	186.824	126.235	487.222	393.778	408.444	393.278	215.176	142.824	146.75	166.562	512.893	192.286
252.5	391	447.842	345.053	199.263	366.105	530.92	327.44	509.842	394.158	562.231	198.231	182.933	126.4	487.176	393.471	414.15	393.75	215.176	142.824	145.5	168.5	509.667	191.148
251.357	391.071	447.842	345.053	199.263	366.105	528.909	329.773	509.682	394.909	562.231	198.231	180.824	128.235	487.111	393.333	422.368	393.947	215.176	142.824	144.867	168.467	507	188.464
251	391	447.842	345.053	199.263	366.105	525.958	333.667	511.818	393.091	562.231	198.231	179.6	128.4	487.111	393.333	424	395.5	215.176	142.824	144.25	170.625	505.321	187.75
250.812	390.938	447.842	345.053	199.263	366.105	523.636	336.5	514.05	391.75	562.286	198.357	178.375	129.312	487.158	393.211	429.368	394.947	215.176	142.824	143.438	172.75	502.31	184.552
250.765	390.765	447.842	345.053	199.263	366.105	522	340.857	515.522	391.13	562.286	198.357	177.875	129.75	487	392.625	436.5	395.389	215.176	142.824	142.6	175.4	499.5	182.679
250.882	390.941	447.842	345.053	199.263	366.105	522.19	341.952	517.143	391.429	562.214	198.286	178	129.667	487.111	392.111	440.842	395.895	215.278	142.889	142.056	176.889	496.074	180.704
251.471	391.529	447.842	345.053	199.263	366.105	521.9	341.85	518.048	391.619	562.214	198.286	178	129.667	487.765	392.588	443.579	396.526	215.278	142.889	140.235	180.059	493.893	180.286
252.867	391.6	447.842	345.053	199.263	366.105	521.667	342.619	519.158	391.842	562.214	198.286	177.688	129.312	487.875	391.562	449.95	396.8	215.176	142.824	139	181.5	491.808	177.538
253.867	391.6	447.842	345.053	199.263	366.105	521.762	342.667	517.619	389.762	562.214	198.286	176.938	128.938	487.833	391.556	457	396.722	215.278	142.889	138.625	182	485.444	176.593
253.812	392.125	447.722	345.056	199.556	365.333	521.87	343.522	519.222	390.5	562.286	198.286	176.786	128.143	487.833	391.556	458.188	397.375	215.278	142.889	138.312	183.188	480.897	172.517
254.938	391.688	447.722	345.056	199.842	365.158	521.571	343.857	519.611	391	562.286	198.286	175.733	127.267	487.833	391.556	459.579	397.526	215.278	142.889	137.944	184.111	478.966	171.586
255.667	392.467	447.842	345.053	200.632	364.684	521.6	343.75	519.524	390.81	562.083	198.167	173.933	126.6	487.833	391.556	460.167	395.389	216	142.5	137.133	185.533	472.5	168.5
257.688	391.875	447.842	345.053	200.842	364.158	520.636	344.5	519.619	390.952	562.083	198.167	172.8	126.4	487.765	391.588	460	394	218.235	141	136.056	186.278	469.556	165.926
260	392	447.842	345.053	200.632	363.684	518.6	346.5	519.85	391	562.333	198.25	173.769	126.615	488.263	391.737	460.889	392.889	218.133	139.533	135.6	186.4	465.25	162.679
259.556	393.111	447.842	345.053	201	362.25	517.5	348.5	519.913	390.913	562.286	198.357	172.8	126.4	488.5	391.556	461.474	391.053	220	137.5	135.133	186.533	461.033	160.667
264.882	388.588	447.842	345.053	202.947	361.211	514.333	351.81	519.211	390.368	562.286	198.357	172.875	126.5	488.737	391.211	462.316	386.789	222.867	138.467	134.6	186.6	454.5	158
264.278	388.167	447.842	345.053	203.667	360.722	513	354.304	519.143	390	562.154	198.308	172.875	126.5	488.588	390.824	464.765	382.824	222.056	135.889	134.625	187	450.846	154.962
264.353	391	447.842	345.053	204.5	359.062	505.81	356.952	518.913	389.913	562.286	198.357	172.882	126.588	489.111	390.722	466.737	380.842	225.353	133.529	134.438	186.75	445.75	152.679
261.667	395	447.842	345.053	205.357	357.786	503.87	359.522	518.524	390	562.286	198.357	172.875	126.5	488.875	390.562	468.333	380.667	227.6	132.4	134.467	187.133	437.3	151.067
261.9	395.95	447.842	345.053	207.75	356.5	500.158	362.789	518.957	390.087	562.286	198.357	172.875	126.5	488.833	390.556	470.053	381.632	227.412	130.882	134.125	187	434.5	149.857
263.095	397.286	447.842	345.053	208.533	354.867	497.842	366.737	518.714	389.476	562.083	197.5	172.875	126.5	488.706	390.588	472.632	381	226.588	130.118	134.529	186.882	428.5	146.143
264.045	397.636	447.842	345.053	208.923	353.769	495.571	371.381	518.75	389.6	562.154	195.615	172.8	126.4	489.111	390.722	474.632	381	227	128.647	134.6	187.6	423.679	146
264.316	397.158	447.842	345.053	210.786	351.5	491.1	375.9	518.565	390	560.154	194.846	172.8	126.4	489.111	390.722	475.722	381.333	225.812	128.312	134.75	187.562	417.679	146
265.312	397.062	447.842	345.053	212.938	349.5	488.333	381.095	519.048	390.19	558.385	192.846	172.8	126.4	488.875	390.562	477.235	382.529	225.944	128.111	134.5	187.5	412.5	143.143
266.385	395.846	447.842	345.053	213.933	347.533	485.9	384.85	519.143	390	558.692	190.154	172.8	126.4	489.059	390.647	478.5	384.389	226.053	128.158	134.5	187.5	406.5	141.857
267.375	394.25	447.842	345.053	216	347.235	484.381	387.333	519.143	390	557.714	187.286	172.875	126.5	489.111	390.722	480.353	385.353	226.467	128.133	133.824	187.706	398.741	141.815
268.444	392.111	447.842	345.053	217.429	345.786	481.1	388.9	519	389.667	557.231	182.769	172.875	126.5	489.833	390.556	480.6	385.65	226.588	128.118	133.6	188.4	394.846	139.038
270.444	389.111	447.842	345.053	218.917	343.667	477.81	388.952	519.25	389.65	553.933	181	172.875	126.5	489.529	390.118	480.368	385.947	226.722	128.111	133.6	188.6	387.76	136.12
272.778	387.111	447.842	345.053	219.429	342.286	473.526	390.421	519.75	389.6	553.75	175.812	172.875	126.5	489.706	389.588	480.211	386.053	226.588	128.118	133.4	189.6	382.88	135.48
273.385	384.846	447.842	345.053	221.467	341.2	471.526	391.421	519.75	389.6	552	169.571	172.8	126.4	489.941	389.647	480.1	385.95	226.824	128.176	132.882	190.706	377.308	135.962
274.462	382.231	447.842	345.053	222.769	338.846	469.87	393.522	520	389.667	550.4	165.933	172.8	126.4	489.389	388.778	479.889	385.889	227.125	128.688	132.375	192.75	372.792	134.208
275.7	379.1	447.842	345.053	224	337	466.381	395.333	520	389.667	550.375	162.562	170.733	127.2	488.316	388.368	479.889	385.889	227.824	128.176	132.5	193.222	367.536	133.321
278.267	375.467	447.611	345.333	225.714	335.643	460.955	398.364	519.5	389.6	549.286	161.357	167.875	128.5	487.611	388	479.889	385.889	229.125	127.938	131.6	194.4	362.407	133.926
279.429	373.929	443.647	346.471	227.353	334.118	458.818	397.409	519.318	389.182	548.412	162.706	166.417	130.083	488.684	388.053	479.889	385.889	230	127.353	131.6	196.4	358	133.609
280.647	370.176	438.278	344.889	229.5	332.062	458.1	396.9	520	388.667	547.765	162.941	164.583	131.5	488.533	387.733	479.889	385.889	230.706	126.235	131.722	195.944	351.704	132.593
282.333	366.8	431.389	346.667	230.467	331.733	457.5	396.778	520.105	388.579	547.312	163.688	161.688	132.312	488.737	387.316	479.889	385.889	231	124.353	133	196.625	346.308	133.115
285.188	362.812	425.278	349.944	232.353	330.529	457.091	396.364	520.25	388.65	544.615	164.231	159.8	135	488.722	387.444	479.889	385.889	231.467	123.133	133.882	196.706	339.88	134.48
287.059	359.882	418.211	355.368	233.857	329.429	456.714	396.19	520.35	388.8	544.8	163.533	158.857	136.857	489.706	386.706	482.263	387.105	232.188	120.688	133.882	198.412	335.154	133.962
287.81	354.571	411.211	357.737	235.5	327.786	456.1	395.9	520.5	388.7	542.733	162.533	157.8	139	488.533	387.733	486.059	390.294	234.944	118.222	133.5	198.5	330.458	134.125
289.556	350.111	405.842	360.053	236.588	326.706	452.958	395.208	520.5	388.7	540.533	163.467	156.857	140.357	490.8	387.35	486.706	391.353	235	117.5	132.471	199.647	323.433	135.667
292.188	346.812	398.647	363.471	238.5	325.062	449.579	393.105	520.25	388.65	539.062	162.812	155.875	140.5	490.833	386.389	489	390.722	235.125	116.312	131.588	201.118	320	135
293.895	342.474	391.353	367.529	240.4	323.467	446.864	393.636	520.25	388.65	540	165	156.714	142.143	490.941	385.647	492.474	391.684	234.125	116.312	131.353	201.529	320	135
295.8	338.45	385.4	368.4	241.875	322.562	442.143	393.762	520.5	388.7	540	165	156.615	143.154	490.722	385	494.882	393	235.125	115.312	131.118	202.588	312	135
299.176	333.647	379.529	369.647	243.25	320.438	439.043	394.261	520.368	388.684	540	164	155.786	144.357	490.647	384.529	496.389	393.556	236	113.765	130.5	203.5	310	135
300.75	330.95	373.167	370.167	244.588	318.412	433.762	394.524	520.5	388.7	540	164	155.636	146	490.688	383.688	497.812	392.5	236	113.765	130.158	204.947	310	135
301.278	325.556	369.647	370.471	246.471	316.706	431	395.136	520.5	388.7	540	164	153.615	147.846	490.737	383.211	499.389	390.556	236	114	129.5	206.5	310	135
303.556	321.111	365.353	369.529	247.471	316	427.75	396.4	521	388.667	540	159	153.059	149.765	490.562	381.875	504.882	388	236.133	113.467	128.6	207.6	310	133
305.188	318.812	360.647	368.471	249	314.667	421.667	397.333	520.895	388.579	540	159	151.6	153.8	490.688	379.688	507.765	387.471	235.947	113.158	128.6	208.4	309	131
306.6	314.85	353.765	367.706	250.062	312.875	416.5	395.909	521	388.667	539	154	151.571	156.214	490.588	378.588	512.889	386.889	235.353	113.471	128.5	209.5	309	132
307.842	310	348.5	367.5	250.25	312.438	413	396.136	521.25	388.65	539	154	150.857	159.857	492.3	377.15	514.188	385.375	236.375	112.75	127.95	209.9	307.12	133.52
309.474	306	344.562	367.25	250.4	312.467	407.95	396.75	521.25	388.65	539	154	149.308	161.538	495.75	375.6	516.889	382.889	238.111	112.722	127.5	210.5	305.846	135.385
311.333	304	343.5	368	250.6	312.2	400.714	397.619	521.381	388.667	536	154	149.5	163.583	495.944	375.333	519.133	381.467	238.75	112.438	127.5	210.5	305.346	135.731
312.211	300.053	343.471	369.353	250.353	312.118	396.095	398.048	521.381	388.667	535	151	147.857	166.429	496.368	375.474	521.438	380.875	239.882	112.412	127.333	211	302.724	136.586
313.842	296	343.471	369.353	250.333	312.056	393.95	396.75	521.381	388.667	535	151	147.429	168.786	496.5	375.444	523.375	380.312	240.5	111.5	126.778	211.611	299.56	138.08
315.333	293	343.706	369.412	250.471	312	389.5	398.909	521.5	388.6	534	150	144	175.182	496.75	374.8	526.467	376.933	241.158	112.053	126.632	211.842	296.241	140.621
316.55	289.9	343.5	369.5	250.471	312	383.478	397.13	521.632	388.632	534	150	144	176	497.1	373.45	529.812	374	241.944	111.889	126.722	212.944	290.037	141.593
316.842	285.842	343.5	369.5	250.333	312.056	379.95	396.75	521.5	388.6	536	155	143.333	177.583	496.95	372.25	531.933	373.667	242.882	112.412	126.5	214.5	282	143
318.211	280.421	343.5	369.5	250.471	312	375.95	395.75	521.5	388.6	536	155	142.923	178.846	497.05	372.05	533.154	373.308	245	112.5	126.438	215.25	280.56	144.08
320.1	278.05	343.5	369.5	250.333	312.056	370.609	397.913	521.632	388.632	536	155	142.7	179.3	496.95	371.25	536	371.385	246.824	112.176	125.75	216.438	275.538	144.192
319.944	275.889	343.5	369.5	250.471	312	365.091	396.5	521.75	388.6	535	161	143	179.889	497.2	370.35	538.188	368.625	247.412	112.118	125.25	216.562	270	143.5
320.647	273.176	343.5	369.5	250.471	312	361.81	395.762	521.65	388.4	535	161	144.364	181.182	497.45	369.45	540	367.357	248.5	112.5	125	217	263.967	142.733
322.4	268.75	343.5	369.5	251.158	312.158	358.429	394.571	521.75	388.2	533	158	145.25	183	498.737	367.474	539.875	365.75	249.6	112.6	124.75	217.438	258.407	144.519
323.95	266.25	343.5	369.5	252.118	311.294	354	397.5	521.545	388.091	534.588	157.118	146.2	184	500.2	365.35	540.875	364.875	249.5	112	124.312	217.812	253.296	142.926
324.947	261.737	343.412	369.882	253.765	308.529	348.136	395.818	522.368	387.684	534.812	155.812	147.111	184.778	500.85	364.45	541.556	363.722	250.5	111.714	124.625	218.688	246.615	142.846
326.944	257.889	337	372.625	254.235	307.882	345.3	394.95	522.75	387.6	534.158	155.211	149.417	186.083	501.048	361.905	543.643	362	252.75	113.375	124.765	219.294	241.889	143.519
329.75	252.95	332.5	377.222	257.316	305.684	341.364	394.136	522.75	387.6	533.625	155.25	149.357	187.214	505	359.263	544.667	361.333	254.647	113.471	124.158	219.842	237.6	142.96
332	249.143	329.5	377.778	258.053	302.368	338.95	393.75	523	387.667	533.278	155.833	152.214	189.429	508.182	358.182	544.5	360.071	257.462	114.154	123.529	221.882	230.407	142.444
332.842	246	324.889	377.944	259.316	300.947	338.522	393.348	523	387.667	532.765	156.941	153.706	190.118	511.136	353.864	544.562	359.875	259.5	114.5	123	222.5	225.615	142.846
335.524	242.714	319.5	376.5	259.556	300.333	338.609	393.261	523	387.667	531.941	156.118	154.412	194.235	513.833	351.667	543.933	358.533	259.6	113.6	122	223.5	219.962	144.308
337.211	241.053	312.118	377.529	260.333	300.056	338.636	393.364	523.105	387.579	531.176	156.882	156.267	195.333	517.105	350.421	543.882	358	260.857	114.071	122.5	223.5	215.44	143.24
339.211	238.053	306.353	377.529	261.375	298.375	338.636	393.364	523.105	387.579	531.294	157.353	157.083	196.417	519.65	346.75	544	358.357	262.5	114.5	122.25	223.875	211.125	142.042
340.81	236.571	297.882	377.588	262.867	296.267	338.571	393.476	522.895	387.579	531.25	158	158	197.615	522.3	341.5	543.688	358.312	264.6	114.4	121.812	224.688	209.25	141.167
342.81	234.571	291.056	374.889	264.235	295.353	338.571	393.476	523	387.667	531.056	157.889	157.357	200.214	525.381	337.429	543.688	358.312	266.4	114.6	121.5	226.5	209.56	139.76
344.444	233.5	285.706	374.235	265.875	293.562	338.55	393.6	522.75	387.6	531	157.941	155.929	204	528.381	338.429	543.688	358.312	267.6	115.4	121.105	228.421	208.36	139.84
344.278	233.556	279	372.5	267.125	291.438	338.476	393.714	523	387.667	530.833	157.722	155.944	209.111	528.421	338.579	543.667	358.333	269.5	114.5	121	229	208.24	139.68
344.368	233.632	272.842	370.053	270.737	289.263	337.95	393.75	523	387.667	530.833	157.722	155.562	211.25	530	337.333	543.688	358.312	270.5	114.5	121	229.5	208.462	139.115
344.444	233.722	266.5	368.5	275.5	286.5	335.364	394.773	523	387.667	531	157.556	154.429	215.143	530.4	334.9	543.688	358.312	271.5	114.5	120.895	230.421	208.462	139.115
344.474	233.842	260.375	366.25	275.6	284.8	332.7	393.15	523.222	387.5	531	157.556	153.125	219.312	530.421	333.474	543.667	358.333	272.4	114.6	121	230.889	208.68	138.92
344.579	233.737	254.133	364.533	276.4	282.8	329.85	394.3	523.222	387.5	531	157.556	152.5	224.125	530.158	331.316	543.667	358.333	272.6	114.6	120.941	232.235	208.68	138.92
344.579	233.737	250.867	362.6	277.25	280	328.95	394.75	524.105	386.789	531	157.556	152.053	227.737	529.471	329	543.588	358.176	272.5	114.5	121.294	232.588	208.68	138.92
344.579	233.737	246.5	362.5	277.4	279.2	325.609	394.13	524.632	386.632	531	157.556	150.706	231.353	530.053	327.474	543.875	357.875	272.895	114.579	121.25	234.6	208.654	139.038
344.6	233.85	243.133	360.4	278.6	275.8	322.65	394.05	524.895	386.579	531	157.421	148.5	236.562	532.722	328.833	545.688	356.312	272.882	113.941	120.882	236.588	208.56	139.08
344.579	233.737	241.5	359	280	273	319.429	394.857	525	386.5	530.944	157.278	147.842	240.158	533.312	327.688	547.5	354.389	272.5	113.5	121.706	238.412	208.56	139.08
344.579	233.737	240.5	357	280.6	272.2	314.095	393.714	525.105	386.421	531.2	157.6	146.562	243.25	532.588	324.412	548.733	352.8	272.5	114.5	121.368	240.526	208.56	139.08
344.579	233.737	241.25	356.438	281.25	271	310.727	391.864	525	386.5	532.625	157.25	144.533	247.267	531.842	320.526	549.733	351.133	274.25	115.562	121.706	244.412	208.56	139.08
344.579	233.737	241.25	356.438	281.6	269.8	306.15	389.8	525	386.5	533.5	158.778	142.267	251.333	532.118	317.412	551.688	349.312	274.714	116.5	120.421	246.211	208.56	139.08
344.474	233.842	241.133	356.4	282.75	268	299.591	394.136	525	386.5	534.667	160	140.714	254.429	529.765	316.706	552.143	346.357	275.6	117.6	119.556	248.389	208.56	139.08
344.474	233.842	241.125	356.25	283.6	266.8	297.238	391.857	525	385.667	535.688	163.062	139.125	258.312	529.188	316.5	552.812	343.375	275.714	117.5	119.368	250.526	208.56	139.08
344.474	233.842	241.125	356.25	285.5	264.5	293.95	390.75	525.368	385.684	535.158	163.737	136	263.143	529.357	317.643	553.75	340.625	275.25	117.125	119.556	251.389	208.462	139.115
344.474	233.842	241.125	356.25	287.6	259.8	291.95	391.75	525.778	385.611	536.118	163	133.357	266.214	530.722	314.611	554.824	338.765	275.5	117.5	119.882	251.588	208.48	139
344.444	233.722	240.944	356.111	284.96	261.16	289.118	389	525.895	385.579	535.765	162.941	131.429	269.214	532.579	310.579	556.077	337.385	276.4	116.6	120	253	208.48	139
344.474	233.842	240.944	356.111	285.158	260.158	284.81	391.762	525.895	385.579	535.625	162.25	128.9	271.8	533.25	307.938	555.231	335.077	277.4	116.6	120.778	253.5	208.48	139
344.474	233.842	240.944	356.111	286.25	258.05	282.5	391.227	526	384.667	535.625	162.25	126.143	276.286	534.588	304.118	555.231	334.231	277.562	115.75	121.05	253.1	208.48	139
344.579	233.737	240.944	356.111	287.333	256.056	282.765	389.529	525	382.889	533.812	160.688	123.909	279.364	531.778	300.222	555	332.714	278.25	115.562	120.438	253.625	208.583	138.958
344.6	233.85	240.944	356.111	289.333	254.222	281.5	389.2	523.111	379.667	532.056	160.111	122.909	281.455	538.118	300.412	557.267	333.467	279.438	116.25	120	254.333	208.56	139.08
344.6	233.85	240.944	356.111	291.167	252.278	280.947	388.895	525.842	375.842	530.588	159.118	122.429	282.429	538.368	294.263	557	333.182	281.4	116.133	120.059	253.765	208.56	139.08
344.6	233.85	240.944	356.111	293.375	249.375	280.5	389.2	526.842	375.842	528.765	158.941	122.308	283.538	539	290.5	555.8	332.4	282.4	116.6	120	254.333	208.56	139.08
344.6	233.85	240.944	356.111	296.12	247.72	279.5	390	528.1	375.95	528	160	121.8	285.5	540.722	287.056	557.167	333.333	283.75	115.917	119	254.5	208.56	139.08
344.6	233.85	240.944	356.111	297.2	245.76	279.368	390	529.842	375.158	526.588	160.706	121.833	287.417	540.737	284.947	556.75	332.917	287.571	117.071	118.5	255.5	208.462	139.115
344.6	233.85	240.944	356.111	297.176	244.235	278.889	390.556	530.111	374.278	520.375	165.625	121	290.636	541.722	285.833	556.692	333.231	289.8	117.5	119	256.667	208.462	139.115
344.6	233.85	240.944	356.111	297.789	243.158	278.5	390.227	530.842	373.158	518.056	160.111	122.231	293.077	542.294	285.941	556.75	333.167	291.357	117.5	118.5	257.75	207.56	140.08
344.474	233.842	240.944	356.111	300.115	240.423	278.632	391.684	532.833	372.278	516.526	160.947	122.182	295.727	544.158	284.789	556.667	333.083	294.5	118.5	118.158	259.053	204.64	144.24
344.444	233.722	240.944	356.111	301	237.471	278.895	391.684	534.842	370.158	514.625	160.25	121.5	296.5	546.333	282.056	556.667	332.733	293.938	117.812	117.5	259.5	200.692	146.077
344.474	233.842	240.944	356.111	301.722	236.278	276.65	391.05	535.95	369.1	512.05	157.85	121.875	295.625	547.118	280.176	557	333.071	294.5	117.5	117	260	197.115	147.692
344.444	233.722	240.944	356.111	302.944	234.333	276.474	388.526	536.944	367.222	505.222	158.111	122.091	296	549.167	279.278	557	333.071	294.412	117.118	115.706	261.765	193.143	150.679
344.474	233.842	240.944	356.111	304.684	233.105	276.647	388.353	537.95	365.1	500.412	158.471	122.083	295.417	548.765	279.706	556.846	333	295.5	118	113.688	263.125	189.857	154.429
344.579	233.737	240.944	356.111	306.056	231.444	276.471	388.353	539.842	364.158	497.667	157.111	122.083	295.417	549.062	280.312	556.846	333	297.286	117.5	113.158	263.158	186.259	157.593
346.65	230.85	240.944	356.111	307.632	229.211	276.625	388.375	540.474	363.368	491.471	155.765	122.083	295.417	549.294	280.824	555.5	332.5	298.5	117.5	112.889	263.444	182	160
349.278	228.167	237.133	354.533	309.333	226.556	276.562	389.062	540.278	362.889	485.353	154.176	122.083	295.417	549.118	280.412	556.909	332.636	300.133	117.533	112	264.5	181	162
353.714	225.81	233.133	352.533	310.053	225.263	276.611	389.667	540.278	362.889	481.333	152.778	122.083	295.167	549.188	280.5	558.6	333.2	300.5	117.5	111.647	266	177	168
357.364	221.5	227.944	351.111	311.4	222.833	275.263	389.474	540.4	362.25	476.176	150.235	122.083	295.167	549.176	280.647	558.6	334.2	301.882	117.412	111.7	266.85	175	170
361.158	218.263	221.5	349	312.053	221.842	275.474	389.526	540.4	362.25	469.316	148.053	122.077	295.231	549.176	280.647	558.5	334.5	304.211	117	111.647	267	175	170
365.278	214.167	215.5	348	314.679	218.714	275.444	389.5	540.4	362.25	465.312	146.312	122.077	295.231	549.176	280.647	558.5	334.5	307.4	117.6	111.889	267.722	172	173
369.25	210.05	206.867	348.467	318	214	275.474	389.632	540.4	362.25	461.267	146.6	122.077	295.231	549.176	280.647	558.429	334.286	307.562	118.75	111.882	269	171	176
372.211	205.947	200.286	345.5	318.714	212.143	275.765	389.647	540.4	362.25	458.312	144.312	122.077	295.231	549.056	280.722	558.25	334.75	309	118.5	112	269.353	169	180
377.85	202.2	194.25	347.438	319.5	211.125	275.706	389.647	540.4	362.25	456.235	145.176	122.077	295.231	549.056	280.722	558	335	310.4	118.4	111.778	269.944	168	183
381.905	199.286	189.5	347.714	320.571	209.714	275.778	389.667	540.474	362.158	452.333	144.389	122.077	295.231	549.176	280.647	557.6	335.2	312.25	118.375	111.7	270.85	167	185
386.684	193.737	183.4	348.4	320.385	211	275.333	390.611	540.611	361.111	448.312	144.312	122.083	295.25	549.176	280.647	557.6	335.2	312.722	118.889	111.75	272.562	165	188
392.474	191.579	181.125	348.25	321.6	210.64	275.278	390.722	540.842	360.158	441.176	141.353	121.909	295.091	549.176	280.647	557.6	335.2	315.471	118.647	111	275.368	162	194
396.95	187.6	180.5	348	324.296	209	274.6	390.25	540.95	360.1	437.312	140.312	122	295.167	549.176	280.647	557.6	335.2	317.5	119.5	110.9	276.1	161.346	195.654
402	184	180.5	348	328.778	207.815	274.9	389.85	540.842	360.158	434.471	141	121.267	295.2	549.176	280.647	557.6	335.2	319.286	119.5	111.389	276.722	159.8	198.12
407.211	181.526	181	347.375	330.143	203.714	274.095	390.476	540.842	360.158	429.889	139.056	120.909	295.636	549.278	280.722	557.4	334.8	321.286	119.5	115.5	279.5	158.222	199.667
412.636	178.136	181.867	346.6	331	203	273.421	390.316	540.842	360.158	425	138.158	121	296.077	549.278	280.722	556.75	335.25	322.5	118.5	113.056	279.889	157.444	203.704
418.714	175.19	184.867	346.467	330.259	205.444	273.765	389.765	540.842	360.158	421.188	138.5	122.267	295.667	549.278	280.722	557.167	335	323.667	119	115.056	280.889	156.034	206.586
423.762	174.095	189.278	346.111	331.316	205.842	274	390	540.842	360.158	416.312	138.312	124.267	296.667	549.176	280.647	556.667	335.833	324.133	119.533	116.368	284.053	156.192	208.769
429.1	170.9	192.562	345.75	332.333	205	274.4	389.467	540.842	360.158	410.176	137.353	124.842	296.895	549.176	280.647	554.727	336.091	325.25	119.625	117.278	284.167	155.519	209.889
436.524	169.381	194.842	344.947	333.421	204.105	274.071	388.857	540.842	360.158	407.188	136.5	125	295.941	549.176	280.647	552.75	336	327.75	119.625	118.278	284.167	155.375	210.333
441.722	169.611	196.4	344.4	336.1	203.15	274.333	388.333	540.842	360.158	403	136.278	124.944	294.833	549.176	280.647	552.667	336.333	330.6	120.6	119.176	285.765	155.231	210.5
448.278	167.389	195.6	342.6	340.333	203	274.6	387.867	540.842	360.158	397	133.875	125.235	294.588	550.625	279.75	552	337.5	332.438	121.25	120.421	287.105	155.346	210.654
452.842	168.526	196	342.333	340.714	202	275.067	387.933	542	360	392.167	131.722	125.562	295.375	551.118	278.412	552	337.5	334.4	121.4	123.111	289.056	155.346	210.654
458.722	169.833	195.947	342.211	342.294	201.118	275.235	388.588	543.211	359.158	389	130.278	124.5	296.833	550.842	276.105	551.667	338.333	335.412	120.882	124.429	292.095	155.346	210.654
463.118	169.412	195.947	342.211	343.188	200.188	275	387.875	544.158	358.947	385.706	131	124.467	296.733	549.188	272.5	551	338.5	336.75	121.375	127	295	155.346	210.654
469.105	170.579	195.947	342.211	343.4	199.95	273.5	387	545.353	358.529	381.706	128.941	123.588	296.941	548.167	270.278	550	339	338.6	121.6	128.833	299.722	155.346	210.654
474.722	171.667	196	342	345.96	197.2	274.25	388.15	546.118	357.412	377.176	127.353	122.529	298.118	549.118	270.176	550	339.5	339.588	123.118	131.762	302.095	155.346	210.654
480.222	170.5	196	342	350	193	273.833	388.722	546.5	357.5	374.188	126.5	122.235	297.882	549.765	265.706	550	340	339.812	123.688	133	304.5	155.346	210.654
485.75	171.4	195.895	342	351.571	191.857	273.182	389.318	546.882	357.588	369.312	124.312	122.294	297.765	548.778	262.833	550	340	341.944	123.111	134.238	306.905	155.346	210.654
490.421	171.579	195.895	342	350.444	194.037	273.182	389.545	547.5	357.5	364.875	121.938	122.375	297.625	548.81	259.762	550	341	344.947	123.211	135.105	308.579	155.346	210.654
495	171.333	195.95	341.9	350.75	193.15	273.333	388.857	548	357.333	362.167	121.722	122.412	298.706	548.842	256.526	550	341.5	348.5	125.5	136.579	310.579	155.346	210.654
499	173.333	195.95	341.9	352.368	191.632	272.85	387.85	548.118	357.412	361.471	122	122.625	299	547.952	252.905	549	342	350.294	127.118	137.5	312.5	155.346	210.654
500.062	173.688	195.895	342	353.333	191	273	388.565	548.706	355.882	361.222	121.5	122.842	299.842	548.278	250.833	549	342.5	353.5	127.5	139.778	313.5	155.346	210.654
503.667	173.933	195.895	342	355.333	190	272.545	388.364	550.5	354.5	360.167	120.722	123	300.588	547.579	247.579	549	344	356.5	127.5	143.19	314.429	155.346	210.654
506.667	176.056	195.95	341.9	359.793	187.862	272.45	387.85	550.625	354	358.312	120.312	123.375	300.625	546.737	242.947	549	346	358.4	126.4	143.714	314.238	155.346	210.654
511.059	179.235	195.95	341.9	363.143	183.714	272.556	386.111	551.5	352.5	357.056	121.889	123.375	300.625	551.111	237.056	547	349	364.188	128.312	144.05	314.45	155.346	210.654
516.158	182.105	195.95	341.9	364	183	273.05	386.75	551.529	351.353	355.312	120.312	122.938	300.438	551.938	235.688	547	350	366.4	128.4	144.227	314.318	155.346	210.654
520.824	184.765	195.95	341.9	366	182	273.05	385.9	551.353	350.471	352.444	119.111	122.438	299.562	552.118	235.176	547	350.5	368.375	128	144.227	314.318	155.346	210.654
524.562	187.75	195.95	341.9	366	183.92	273	385.143	551.5	349.5	351.733	118.933	121.824	297.941	552.941	232.824	547.5	351	370.438	127.75	144.227	314.318	155.32	210.56
526.176	189.294	195.95	341.9	367.316	183.842	272.182	385.318	551.333	348.611	352.062	119.25	121.5	295.938	554.474	230.211	547.5	351	369.533	126.867	144.227	314.318	155.32	210.56
528.176	190.294	195.95	341.9	370.414	181.724	272.091	385.5	551.158	348.053	352.062	119.125	120.25	294.917	560.765	225.706	547	351	372.467	127.133	144.182	314.409	155.346	210.654
529.941	191.588	195.95	341.9	375	178	271.4	384.95	551.278	347.111	352	119	119.833	294.417	560.688	223.625	547	351	375.25	127.438	144.143	314.524	155.346	210.654
531.176	194.294	195.95	341.9	376.143	176.714	271.714	385.81	551	346.5	352	119	120.286	294.5	560.812	221.5	548	351.5	377	128.625	144.143	314.524	155.32	210.56
532	196.412	195.95	341.9	376.074	179.778	271.25	386.15	551.053	345.842	352	119	120.286	294.5	560.294	220.941	548	351.5	379.778	128.944	144.143	314.524	155.32	210.56
533.941	198	195.895	342	378.75	181.15	271.9	385.05	551.167	345.278	352	119	120.467	293.733	560.188	220.625	547.5	351.5	381.765	128.941	144.273	314.5	155.346	210.654
533.938	199.875	195.95	341.9	380.632	180.211	271.45	385.35	551.05	345.1	352	119	120.467	293.733	560.167	220.278	547	350.5	383.944	129.111	144.143	314.524	155.346	210.654
534.176	199.294	196	342	383.04	178.24	271.091	386.091	551.111	344.944	352	119	120.467	293.733	560.474	220.053	547.5	351.5	388.529	131.882	144.273	314.5	155.346	210.654
534.2	198.733	196	342	385.333	178.619	271.25	385.95	551.45	343.85	352	119	120.385	293.769	560.188	219.625	547	351.5	391.312	132.188	144.182	314.409	155.346	210.654
534.2	198.733	195.95	341.9	387.632	177.211	271.095	385.381	551.158	343.053	352	119	120.533	293.667	560.235	219.353	546.333	351	394.562	132.25	144.182	314.409	155.346	210.654
534.375	198.75	195.95	342.1	389.5	176.222	270.588	385.235	552	343	352	119	120.357	293.786	560.833	219.056	546.333	351	397.278	131.889	144.095	314.333	155.346	210.654
534.4	198.867	193.778	342.5	392.952	176.714	270.381	386.619	553.053	342.842	352	119	120.533	293.667	560.6	219	547.857	350.857	398.5	132.5	144.095	314.333	155.346	210.654
534.4	198.867	190	344	396.167	176.167	269.474	386.737	553.947	341.789	352	119	120.385	293.769	560.6	219	549	350.75	403.5	134	144.095	314.333	155.346	210.654
534.4	198.867	187.75	343.625	399.053	175.263	267.9	388	553.778	340.5	352	119	120.286	293.643	560.474	219.053	547.9	350.5	406.889	134.944	144.095	314.333	155	210.5
534.4	198.867	180.688	344.125	403.524	175.714	269.435	388.304	554.053	340.211	352	119	120.286	293.643	560.333	219.056	548	350.8	409.353	137.529	144.227	314.318	155.143	210.607
534.4	198.867	177.467	344.667	405.632	173.211	269.333	386.857	554	340	352	119	120.286	293.643	560.333	219.056	548.375	351.75	413.167	137.833	144.227	314.318	155	210.5
534.4	198.867	172.875	345.75	407.722	173.278	269.696	386.783	554	340	352	119	120.286	293.643	560.333	219.056	549.8	352.8	416.882	138.588	144.227	314.318	155.259	210.593
534.4	198.867	166.615	345.385	410.773	173.909	270.043	386.391	554	340	352	119	120.286	293.643	560.333	219.056	548.778	352.778	419.353	138.529	144.227	314.318	155	210.5
534.4	198.867	162.4	346.933	413.1	173.05	270.091	386.091	554	340	352	119	120.286	293.643	560.333	219.056	549.111	352.556	421.111	138.056	144.227	314.318	155.034	210.586
534.353	198.706	156.133	349.6	416	171.611	272.478	387.435	553.95	339.9	352	119	120.286	293.643	560.333	219.056	549.182	353.545	423.75	139.375	144.227	314.318	155.259	210.593
535.786	199.643	152.286	353.357	419.632	172.211	271.792	386.75	553.95	339.9	352	119	120.286	293.643	560.333	219.056	549.111	353.556	426.4	139.6	144.227	314.318	155.259	210.593
537.8	200.6	148.467	358.867	422.095	170.524	271.682	386.909	553.833	339.722	352	119	120.286	293.643	560.333	219.056	549	354.667	429.6	140.4	144.095	314.333	155.259	210.593
539.118	201.235	148.5	359.5	424.8	171.45	271.25	385.95	553.444	339.278	352	119	120.286	293.643	560.333	219.056	548.75	355.375	436.353	140.529	144.095	314.333	155.143	210.607
540.538	200.538	148.5	359.714	428.579	173.474	271.091	386.091	553.65	339.35	352	119	120.267	293.667	561	219	548.2	357.2	436.765	139.941	144.095	314.333	155.034	210.586
541.786	200.643	148.533	360.133	429.842	173.316	270.571	385.095	553.947	339.158	352	119	120.267	293.667	561	219	546	359	438.471	140.118	144.095	314.333	154.103	212.483
541.727	200.091	148.625	360	432.632	173.211	270.636	385	553.947	339.158	352	119	120.692	293.385	561	219	547	359	440.75	140.562	143.5	314.5	151.7	216.567
542.846	200.308	148.667	359.667	436.2	173.9	270.286	385.095	554.158	339.053	351.875	117.938	120.857	292.5	562.059	220.235	547	359	442.25	140.438	141.105	316.579	147.258	220.355
544.071	202.5	149	359.5	438	173	274.25	389.85	554.211	338.632	352.688	118.062	120.692	292.385	562.889	219.944	547	359.5	445.882	141.588	139.5	317.5	145.267	223.067
544.818	202.818	149.4	359.6	439.9	172.1	275.364	395.182	554.722	336.889	355.875	118.188	122.273	289.727	563.333	219.056	547	360	448.278	140.889	137	317.5	143.152	229.091
546.545	203.545	149.5	359.5	443	173	276.2	394.7	555.471	336.235	357.875	117.938	121.636	291.182	563.625	217.75	547	360	450.889	140.722	135.895	317.579	141.192	233.769
548.053	206.053	149.5	359.5	445.714	172.81	275.312	394.062	557.353	335	360.375	117.625	121.357	291.857	563.333	217.533	547	359.5	453.294	140.765	135.25	317.6	139.481	239.111
550.667	208.056	149.6	359.6	448.632	172.211	275.471	393	558	334.353	364.533	118.333	119.857	291.357	563.875	217.062	547	359.5	454.889	139.944	134.35	317.4	136.414	242.276
550.812	208.688	149.5	359.5	452.111	173.389	275.929	392.143	558	333.647	366.643	120.643	120.167	290.833	564.143	215.071	547	359.5	458.5	141.5	134	318	134.346	247.654
550.222	209	149.5	359.5	455	171.85	276.071	392.071	558.158	333.158	370.714	119.357	120.273	289.818	563.538	213.615	547	359	460.833	142.167	133.368	318	133.92	247.2
549.647	210	149.6	360.4	456.81	172.048	276	391.812	558.444	332.889	372.625	118.562	120.692	290	563.062	212.312	546.25	359.75	463.562	142.25	134	318	135	248.5
549.235	210	150.4	361.4	460.75	173.15	274.941	390.353	558.579	332.158	372.941	118.824	120.154	290.154	562.294	211.294	546	360	467.706	144.235	132.7	319.15	135.346	252.654
549.5	210.062	148.25	362.667	462.81	172.571	273.042	388.542	558.353	332.059	372.941	118.824	120.154	290.154	561.941	210.176	546	359.5	471.294	144.765	132.842	320.053	136.034	253.586
549.263	210.947	148.385	363.385	466.095	171.905	271.958	386.708	558.158	332.158	372.353	118.765	120.167	289.917	561.8	210.667	545	359.5	473.438	144.75	132.55	320.85	137.115	255.692
549.688	210.875	148.615	363.615	468.81	172.048	269.429	384.857	558	332.5	372.056	118.389	120.25	289.75	561.6	209.6	545	359.5	474.889	143.944	132.053	323.158	137.75	257.714
550.786	210.643	148.357	362.929	470.556	170.111	268	384	558	332.5	370.588	117.118	120.167	288.917	560.929	207.714	544.5	360.5	477.111	144.056	131	323.647	138.56	260.4
551	210.923	148.357	364.214	471.95	170.25	267.727	384.409	558	332.5	369.353	117.765	120.167	287.917	560.067	204.733	544	361.5	480	144.5	130.842	323.158	139.966	262.414
551.429	211.357	149.5	364.5	475.1	172.15	268.238	382.857	558.105	332.421	369.056	117.889	119.909	287.545	559.75	204.562	544.25	361.75	482.111	144.056	129.444	322.722	140.778	264.333
551.455	213.091	149.615	363.615	477.19	172.524	268.778	381.667	557.842	332.158	369	118.235	120	286.545	559.938	203.688	544	362	485.947	143.842	129.158	322.842	142.621	266.793
551.071	213.643	149	361.5	479.81	172.048	270.2	382.2	557.944	332.222	368.875	118.25	119.308	286.923	560.056	204.111	543.667	362	490	144.5	129.556	323.222	145	270.333
550.833	214	148.615	360.615	482.7	172.55	269.95	382.75	558	332.353	368.875	118.25	119.154	286.615	561.214	204.714	543.667	362	487.312	144.125	129.632	323.526	144.654	273.346
550.071	215.643	147.688	359.062	485.417	170.542	269.842	382.737	558	332.353	369	118.235	118.692	286.077	561.385	204.615	541.5	362.25	490	143.5	128.722	325.111	146.346	276.654
548.364	216.636	147.071	358.143	489.667	167.333	269.167	382.444	558.111	332.278	369	118.235	118.929	285.929	561.286	204.357	540	362	492	143.5	128.211	325.368	146.963	278.593
545.75	217.417	145.857	357.929	492.2	167.4	268.842	382.737	558.111	332.278	369	118.235	119.333	285.75	561.625	205.875	540	362.5	493.867	143.467	126.3	326.85	148.448	283.586
545.786	220.643	146.643	357.786	494.5	167.5	268.905	385.476	558	332.353	369	118.235	119.556	284.889	561.667	209	541.286	363.714	494.688	143.812	125.579	325.105	145.571	288.821
543.667	221.667	147.062	357.812	495.333	166.667	269.478	388.043	558	332.353	369	118.235	118.875	284.75	560	207.5	541.429	364.857	494.25	144.438	125.222	326.056	146.633	291.467
544.091	222.091	147.733	357.2	495.75	166	269.727	389.227	558	332.353	369	118.235	118.643	283.929	559	206.909	541.222	365.444	494.533	144.867	125.7	326.85	147.963	295.778
543.923	222.308	147.643	357.786	496.5	165.5	269.391	389.261	558	332.353	369	118.235	119.071	283.643	559.364	206.727	540.375	366.75	494.688	144.812	125.579	327.105	149.074	302.407
543.75	223.417	148.643	358.786	496.5	163.5	268.429	387.571	558	332.5	369	118.235	119.267	284.267	559.231	206.692	538.727	367.545	494.688	144.812	125.889	327.722	149.821	306.571
543.786	224.643	148.688	359.062	496.333	159.667	267.55	387.6	558.105	332.421	369	118.235	118.875	283.625	559	206.833	537.667	368.667	494.667	144.611	126.05	327.9	149.571	310.179
544.412	227.176	148.533	358.667	497.5	160.5	267.864	389.364	558.111	332.278	369	118.235	118.765	282.706	558.846	207	537	370.182	494.647	144.471	126	329.353	152.5	316.5
544.333	227.333	148.2	359.2	497.5	158.5	268.318	389.864	558.105	332.421	369	118.235	118.643	283.286	559.6	207.4	537.2	372.2	494.667	144.611	125.842	329.158	154.148	321.926
544.692	227.846	148.2	359.2	498.5	157	268.9	389.85	558	332.353	369	118.235	119.231	283.769	561.5	207.5	537	372.667	494.667	144.611	126.158	330.842	155.375	328.344
543.75	228.75	148.2	359.2	499	155.5	268.591	389.455	558.111	332.278	369	118.235	119.231	283.615	562	207.571	538	373	494.647	144.471	127.111	333.444	157.143	332.5
543.692	229.077	148.5	358.5	498.667	154.333	268.773	388.545	558.111	332.278	369	118.235	119.071	283.643	563.25	207	538	373	494.647	144.471	126.889	334.556	157.097	339.129
543.857	229.214	148.467	358.333	496	153.611	269.261	387.565	558.111	332.278	369	118.235	118.562	284.938	562.667	207.444	537	375	494.667	144.611	127.158	335.842	155.483	340.897
543.727	229.818	148.357	358.214	496.421	152.158	269.043	385.87	558.111	332.278	369	118.235	118.933	285	561.5	209	537	375	494.294	144.765	127.95	336.25	154.483	343.897
542.875	229.875	147.615	358.615	496.556	152.111	268.19	384.571	558.111	332.278	369	118.235	118.533	285.867	563.667	209.222	537	375	494.353	144.529	128.1	339.1	153.517	345.103
542.125	230.625	147.357	358.214	496.85	150.7	268.043	385.87	558.111	332.278	369	118.235	119.4	286.933	563.286	208.286	537	375	494.353	144.529	131.158	342.842	152.467	347.2
541.636	232	147.643	357.786	496.556	150.111	267.565	386.652	558.111	332.278	369	118.235	119.765	289	564.4	206.8	537	375	494.353	144.529	130.579	344.105	150.929	348.607
540.455	234.091	147.643	357.786	496.421	147.158	267.739	387.565	558.111	332.278	369	118.235	119.875	292.062	562	207	537	375	494.353	144.529	130.211	344.368	149.923	350.077
540	233.667	147.2	358.2	496	146.611	268	388.524	558.111	332.278	369	118.235	125.5	300.5	563.25	208.25	536	377	494.25	144.438	130.842	345.158	150.103	350.483
539.182	236.455	146.688	358.062	495.9	146.1	267.87	389.478	558.111	332.278	369	118.235	123.75	303.083	562	208	536	377	494.25	144.438	131.421	345.263	149.741	351.407
538.375	241	146.643	357.786	495.842	143.316	268.045	389	558.111	332.278	369	118.235	122.882	296.412	561	207	536	377	494.25	144.438	132.278	346.889	149.654	352.462
536.5	240	147.385	357.385	497.667	139.333	267.6	388.75	558.111	332.278	369	118.235	120.438	297.562	560.5	206.5	536	377	494.353	144.529	132.95	347.1	149.68	352.76
536.556	241.222	147.2	357.2	497	138	267.636	388.5	558.111	332.278	369	118.235	121.062	296.75	559	206.5	536	377	494.867	144.467	132.211	347.368	149.852	352.667
536.7	244.7	147.2	357.2	497	137.5	267.13	387.957	558.111	332.278	369	118.235	121.5	295.938	557.429	207.286	535	377	494.812	144.312	131.5	347.4	150.037	352.593
538.333	248	147.2	357.2	492.278	138.167	266	389.5	558.111	332.278	369	118.235	122.75	298	556.429	207.571	535	377	494.812	144.312	131.158	347.842	150.037	352.593
538.692	253.846	147.2	357.2	492	137.833	265.591	388.727	558.111	332.278	369	118.235	123.727	298.545	553.533	205.867	531	377	494.706	144.235	130.263	347.842	149.929	352.607
539.385	258.231	147.2	357.2	491.667	136.833	265.091	389.091	558.111	332.278	369	118.235	125.545	299.364	549.538	205	531	377	494.562	144.25	131.211	348.053	149.923	352.731
538.083	262.5	147.2	357.2	490.889	135.444	264.667	389.381	558.111	332.278	369	118.235	126.4	300.7	549.538	204.538	531	377	494.562	144.25	132	349	149.923	352.731
537.467	266.133	147.2	357.2	490.647	135	265.13	388.217	558.111	332.278	369	118.235	127.857	301.714	548.765	205.176	531	377	494.562	144.25	132.25	349.95	149.923	352.731
537.867	270.933	146.933	357.067	490	133	265.045	388.136	558.111	332.278	369	118.235	129.111	302.889	548.176	205.118	531	377	494.562	144.25	132.1	350.1	149.923	352.731
537.562	277	146.875	356.938	489.062	130.562	261.409	388.182	558.111	332.278	369	118.235	131.154	303.308	546.688	203.312	531	377	494.562	144.25	131.25	350.95	150.04	352.76
536.5	279.333	146.875	356.938	488.75	130.062	261.545	387.591	558.111	332.278	369	118.235	133.429	305.429	546.158	201.263	531	377	494.562	144.25	131.333	350.619	149.68	353.92
537.615	283.538	146.933	357.067	488.5	128.188	259	387.333	558.111	332.278	369	118.235	135.385	306.385	545.611	200.444	531	377	494.562	144.25	131.25	350.95	149.407	356.037
538.562	289.562	146.875	356.938	488.353	127.059	257.095	387.476	558.111	332.278	369	118.235	138.143	308.214	545.056	199.111	531	377	494.562	144.25	131.526	350.526	149.346	360.538
536.357	292.214	146.643	356.786	488.059	126.706	253.08	385.96	558.111	332.278	369	118.235	139.938	311.062	543.7	196.85	531	377	494.562	144.25	131.684	350.632	149.963	362.407
535.357	293.071	146.615	356.615	487	127.471	245.714	384.905	558.111	332.278	369	118.235	141.765	314.706	543.294	195.294	532.25	375	494.562	144.25	131.6	351.25	149.846	363.385
534.5	295.833	146.615	356.615	486.842	126.842	244.6	386.15	558.111	332.278	369	118.235	142.647	320.176	543.529	195.353	532.25	375	494.562	144.25	132.579	352.105	151.741	365.333
532.714	296.786	146.615	356.615	485.278	127.167	242.636	386	558.111	332.278	369	118.235	143.267	322.333	543.45	195.65	532.25	375	494.467	144.133	132.722	352.111	151.962	365.654
530.111	298.556	146.615	356.615	485.5	127.188	241.842	385.737	558.111	332.278	369	118.235	144.267	326.333	544.062	194.875	532.25	375	494.706	144.235	133.056	351.778	151.44	366.24
527.25	300.167	146.615	356.615	485.5	127.188	240.7	385.3	558.111	332.278	369	118.235	144.312	329.188	545.056	193.111	530	375.067	494.706	144.235	133.25	351.95	151.643	365.857
525.417	302.083	146.615	356.615	485.312	127.375	238	386.5	557.7	332.85	368.875	118.25	144.882	332.588	545.158	190.158	530.125	375.125	494.706	144.235	134.158	351.842	151.56	366.32
523.364	303.182	146.5	356.5	485.353	127.235	238.278	387.389	557	333.353	367.588	118.118	144.133	334.6	545.158	188.158	529.2	375.5	494.562	144.25	134.81	352.524	151.64	366.16
521.583	305.75	146.5	356.5	485.353	127.235	236.3	385.6	556	334.647	367.353	118.765	142.312	338.312	545.571	186.905	529.5	375.5	494.562	144.25	135.35	352.6	151.385	366.154
520.6	305.9	146.5	356.5	485.353	127.235	233.737	384.579	555.833	336.722	366.733	119.2	142.286	339.5	546.9	180.95	530.462	375.462	494.562	144.25	133.706	352.353	151.407	366.037
520.2	306.8	146.5	356.5	485.353	127.235	232.05	385.4	555	337.647	366.353	119.176	142	339.417	549.882	178.588	530.462	375.462	494.467	144.133	133.6	351.867	151.407	366.037
520.1	306.3	146.5	356.5	485.353	127.235	231.895	386.579	554.529	339.118	365.118	119	141.429	340.357	550.882	177.588	530.462	375.462	494.25	144.438	133.857	352.214	151.407	366.037
520.182	306.091	146.5	356.5	485.353	127.235	229.895	387.421	554.294	340.235	363.688	119.062	140.214	341.429	554.133	177.4	530.462	375.462	494.059	144.647	134.167	351.833	151.407	366.037
520.182	306.091	146.5	356.5	485.222	127.333	227.55	386.65	554	342	363.375	119.312	139.154	342.615	553.667	173.467	530.462	375.462	493.944	144.722	134.588	352.235	151.357	366.143
520.182	306.091	146.5	356.5	485.222	127.333	225.364	386.136	553.722	343.111	362.647	119.412	138.083	343.333	553.875	171.062	530.286	375.429	494	144.5	134.357	351.571	151.357	366.143
520.182	306.091	146.5	356.5	485.353	127.235	222.952	386.19	553.158	345.053	359.471	119.235	136.375	343.625	553.765	169.706	530.462	375.462	493.812	143.688	133.533	351.067	151.333	366.259
520.182	306.091	146.5	356.5	485	127.471	220.143	386.524	552.789	347	357.062	119.125	135	345.5	553.333	169.533	529.5	375.5	492.353	143.529	133.625	351.188	151.231	366.269
520.182	306.091	146.25	355.562	485	127.471	218.381	386.238	551.947	349.158	354.389	121	133.5	345.5	553.059	169.235	529.714	376.143	490.647	143.471	133.7	350.2	151.231	366.269
520.182	306.091	145.6	355.4	485	127.471	213.3	386.35	551.444	350.056	351.444	121.111	133.091	346	553.059	169.235	530.615	376	488.111	143.278	133.385	351.538	151.231	366.269
520.182	306.091	145.5	355	485	127.471	211.05	385.6	551.158	352.053	348.167	122.722	133	346.636	553.059	169.235	530.667	376.167	486.294	142.765	133.5	354	151.357	366.143
520.182	306.091	145.467	354.333	485	127.471	209.3	385.75	550.944	353.278	345.312	123.312	132.667	346.417	553.059	169.235	530.769	376.846	485.312	143.188	133.308	351.692	151.357	366.143
520	308.9	145	354	485	127.471	208.143	385.524	550.579	353.895	340.444	123.111	132.182	346.727	553.294	169.294	530.545	377.273	482.533	142.867	133.5	351.667	151.357	366.143
519	315.444	144.533	353.667	485	127.471	204.895	384.789	549.529	355.353	337.222	122.944	132.417	347.417	553.294	169.294	529.889	377.556	482.133	142.533	133.786	351.929	151.32	365.92
518.385	318.231	144.533	353.667	485	127.471	201	383.5	548.158	357.842	332.312	121.312	132.083	347.583	553.294	169.294	529.4	377.6	483	142.5	133.5	353	151.32	365.92
519.533	323.6	143.846	352.462	485	127.471	196	382.5	548.158	358.684	329.222	118.5	131.667	347.25	553.188	169.25	529.333	377.833	483.294	142.765	133.455	350.545	151.32	365.92
519.267	327.067	143.875	351.938	485	127.471	192.381	381.667	547.529	359.647	325.444	118.111	130.733	348.8	553.059	169.235	530.545	377.909	484.941	143.353	133.455	350.545	151.269	366.038
517.643	328.857	143.357	351.214	484.889	127.444	186	379.5	546.353	360.471	320.444	116.111	130.5	348.5	553.059	169.235	532.25	377.75	486.533	144.867	134	349.5	151.32	365.92
517.583	329.917	142.8	350.8	485	127.471	182.619	379.667	544.5	361.778	317.733	115.933	130.727	347.636	553.167	169.278	532.333	377.333	486.133	144.533	134	349.833	151.32	365.92
517.267	333.067	142.5	349.5	485	127.471	180.526	380.211	543.05	362.1	314.733	116.933	130.75	347.833	553.167	169.278	532	377	487.188	144.688	133.8	349.8	151.32	365.92
516.769	334	142.5	348.5	485	127.471	179.895	380.579	541.05	364.1	311.312	115.312	130.909	348.273	553.529	168.353	532	377	489.111	145.056	133.75	349.25	151.259	366.148
515.133	335.067	142.5	348	485	127.471	179.895	380.579	540	365	309.176	115.059	131.583	348.083	553.688	166.312	532	377	490.5	147	134	349	151.423	365.923
512.692	337.462	143.125	348.625	485	127.471	179.895	380.579	539.5	366.778	306.643	115.786	131.083	348.417	552.929	163.714	532	377.5	490.5	148	134	348.667	151.231	366.269
511.562	340	142.714	348.5	484.889	127.444	179.895	380.579	538	369	306.222	116.5	131.091	348.818	551.067	159.733	532	377.5	491.111	149.056	133.333	349.333	150.88	366.48
511.467	344.267	143.286	348.5	484.889	127.444	179.895	380.579	535.95	371.1	303.167	114.722	131.333	349.167	550.062	157.875	532	377	491.412	149.294	135	351.778	150.577	367.077
510.467	346.133	143.467	347.867	484.889	127.444	179.895	380.579	534.75	373.75	300.176	114.353	131.9	349	549.412	156.118	531	377.5	491.278	149.889	135.333	353	150.76	367.84
509.267	350.067	141.2	346.2	484.889	127.444	179.75	380.65	534.25	374.75	299.158	115.842	131.8	348.4	549.385	155.615	530	377	490.778	149.944	134.714	353.786	151.72	368.84
508.467	352.133	140	342.5	484.889	127.444	176.105	381.579	533.706	375.235	296.444	115.111	132.308	350	549.385	154.615	527.667	376.333	489	150.5	135	354.308	152.821	370.607
510.154	355.462	137.8	339.067	484.889	127.444	174.45	381.6	532.05	377.9	293.222	113.5	133.25	352.25	548.5	153.417	525	379	487.867	150.467	134.857	354.429	154.083	372.083
510.308	357.846	135.385	338.385	484.889	127.444	171.211	381.368	529.95	379.35	293.444	113.111	134	353	547.4	150.5	525	379	485.947	150.842	135.267	353.867	154.926	372.593
510.312	361.562	135.857	337.286	484.889	127.444	169.421	380.789	528.632	380.737	296.158	113.842	133	351.308	546.714	149	526	383	483.722	149.111	135.667	353.933	154.8	372.92
510.25	362.167	136.083	337.167	484.889	127.444	167.263	379.842	527.05	382.3	297.222	113.944	132.727	351	545.375	148.375	524	383	480.882	150.294	136	354.462	155.083	373.083
510.231	363	136.357	336.214	484.889	127.444	163.062	377.125	526.5	383.778	299.312	113.312	132.714	349.571	544.444	147.556	524	383	479.833	149.167	136.625	354.5	155.115	373.308
510.231	362.462	136.2	335.867	484.889	127.444	162.062	375.312	525.05	384.3	300.353	112.941	132.286	349.857	544.444	147.222	521	384	477.421	149.105	136.714	354.786	154.6	373.04
510.333	362.333	136	333.692	484.889	127.444	161	374.688	523.111	385.556	301.6	113.933	133	351.167	544.556	146.667	521	384	475.059	148.235	136.714	354.786	154.6	372.92
510.333	362.333	135.846	332.462	484.889	127.444	158.111	373.833	521.722	385.833	302.375	114.625	134.25	352.75	543.571	145.929	521	388	473.75	144.438	136.846	354.769	154.04	372.4
510.182	362.091	135.357	331.929	484.889	127.444	156.389	374.611	520.375	386.562	302.5	114.389	133.273	351.273	544	145.4	521	388	472.353	144.529	137.412	354.588	153.6	372.04
510.182	362.091	133.7	332.3	484.889	127.444	155.714	374.071	518.842	387.842	302.632	114.421	133.154	351.154	543.778	145.333	521	388	470	144	137.471	354.353	153.4	372.08
510.231	361.846	132.5	331.333	484.889	127.444	153.857	373.071	516.421	389.105	302.632	114.421	132.688	351.562	543.111	145.556	521	388	467.438	144.25	137.667	353.933	153.6	372.04
510.5	360.5	131.364	330.545	484.889	127.444	152.263	372.842	514.556	389.111	302.632	114.421	132.714	351.857	543.5	145	521	388	465.353	143.529	137.706	354.353	153.654	372.154
511.067	360.467	130.846	327.462	484.889	127.444	152.188	372.25	513	389.353	302.5	114.389	132.857	352.429	543	144.778	521	388	463.412	141.118	138.071	354.429	153.769	372.5
511.067	360.467	131	325.5	484.889	127.444	152.75	372.25	511.842	389.842	302.474	114.263	133.571	351.714	542.25	144.5	521	388	462.5	141.5	138.143	354.786	154.44	373.08
511.067	360.467	130	325.5	484.889	127.444	152.588	372.235	509.105	390.579	302.474	114.263	134.062	352.125	540.778	144.111	521	388	460.562	140.75	138.588	355.353	154.741	373.593
511.067	360.467	129.385	325.385	484.889	127.444	152.588	372.235	506.5	391.75	302.474	114.263	133.643	352.286	536.75	140.938	521	388	457	141.5	138.909	356.273	154.64	373.76
511.067	360.467	128.846	325.462	484.889	127.444	152.588	372.235	503.65	392.35	302.474	114.263	133.733	352.933	536.154	141.538	521	388	455.562	139.75	138.571	355.857	154.56	373.92
511.067	360.467	128.385	323.385	484.889	127.444	152.5	372.125	502.762	392.619	302.5	114.389	134.176	353.235	535.571	141.786	521	388	453.647	138.529	138.538	355.769	154.4	373.96
511.125	360.625	128.154	320.538	484.889	127.444	152.5	372.125	497.727	394.5	302.474	114.263	134	353.588	535.833	142.167	521	388	453.222	138.5	139	355.778	154.44	374.08
511.125	360.625	127.615	318.615	484.889	127.444	152.5	372.125	495.238	393.952	302.632	114.421	134.125	353.562	536.167	142.583	521	388	451.6	139.6	139.091	356.182	154.852	374.778
511.125	360.625	127.5	317.5	484.889	127.444	152.5	372.125	491.636	395.591	302.118	114	133.733	353.467	535.583	141.917	521	388	449.882	140.412	139.385	356.077	155.56	374.92
511.125	360.625	127.615	315.615	484.889	127.444	152.5	372.125	492	396	300.381	113.952	133.625	353.312	535.6	141.1	518	387	449.438	140.25	140	357.1	155.917	375.583
511.125	360.625	128.091	314.636	484.889	127.444	152.882	372.353	489	397	298.25	113.95	134	353.588	535.889	140.222	518	387	448.889	140.056	140.857	357.143	155.35	375.75
511.125	360.625	129	314.5	484.889	127.444	152.941	372.412	488	397	293.235	114.647	134.235	353.647	535	139.25	518	387	449	139.667	142.583	355.75	155.476	375.714
511.125	360.625	129	312.2	484.889	127.444	152.941	372.412	487.111	397.444	290	114	134.412	353.882	533	136.8	518	387	448.95	139.9	142	356.7	157	378
511.125	360.625	129.154	310.538	484.889	127.444	152.941	372.412	486.75	398.25	287.111	114.444	134.944	354.667	531	136.125	518	387	448.5	140.5	140.909	356.636	157	378
511.125	360.625	129.5	309.714	484.889	127.444	152.941	372.412	486.842	398.579	281.176	113.353	136.316	355.053	530	135.833	518	387	448.5	140.5	141.727	356.727	157	378
511.125	360.625	129.615	308.385	484.889	127.444	153.111	372.444	487.65	397.75	276.684	112.263	136.222	355.111	528.5	134.5	518	387	448.5	140.5	142.667	356.333	157	378
511.267	360.667	129.8	307.1	484.889	127.444	153.111	372.444	487.737	396.842	271.353	113	135.733	353.933	527	134	517	388	448.5	140.5	142.5	357.5	157	378
512.706	361.353	130.385	306.231	484.889	127.444	153.111	372.444	487.615	396.692	267.176	113.353	135.6	352.4	528.25	134.25	517	388	448.5	140.5	143.5	358.5	157	378
514.765	360.471	130.385	304.615	484.889	127.444	153.111	372.444	486.588	398.059	265	113.278	134.5	350.143	529	132	515	389	448.5	140.5	145	359	157	378
517.263	359.947	130.286	304.357	484.889	127.444	153.111	372.444	486	398.571	256.833	111.278	134.333	350.333	527	133	515	389	448.5	140.5	143	360.25	157	375
521.263	358.947	130	304	484.889	127.444	153.111	372.444	484.571	398.857	253.611	112	134.5	350.083	523	132	515	389	448.5	140.5	142.6	360.3	159	375
526.25	355.4	129	304	484.889	127.444	153.111	372.444	483.75	399.75	251.188	112.5	134.8	351.4	520	129.5	512	390	448.5	140.5	142.846	360.846	161	375
528	352.333	128.75	303.417	484.889	127.444	153.167	372.611	482.429	400	249.118	112.824	135	350.636	519	129.5	512	390	448.5	140.5	142.875	361.938	160	375
529.579	351	131.462	302.154	484.889	127.444	153.941	372.765	479.917	399.333	244.188	112.5	135.143	351.286	519	129	512	390	448.5	140.5	143.632	364.947	165	378
532.5	346.5	129.818	302.273	484.889	127.444	154.278	372.944	478.75	398.75	240.412	111.235	137.077	351.462	520	131	508	392	448.5	140.5	144.944	363.389	165	378
534.059	344.235	128.25	301.583	484.722	127.278	154.158	373.684	478	398.333	237.222	111.056	137.111	350.222	520	131	508	392	448.5	140.5	145.632	364.158	168	380
536	340	127.385	300.231	484.158	127.158	155.857	374.071	478.5	398.25	235.333	112.533	139.111	350.667	520	131	508	392	448.5	140.5	145.211	364.053	165	380

## Sheet: experiment1_con
NO.1_X	NO.1_Y	NO.2_X	NO.2_Y	NO.3_X	NO.3_Y	NO.4_X	NO.4_Y	NO.5_X	NO.5_Y	NO.6_X	NO.6_Y	NO.7_X	NO.7_Y	NO.8_X	NO.8_Y	NO.9_X	NO.9_Y	NO.10_X	NO.10_Y	NO.11_X	NO.11_Y	NO.12_X	NO.12_Y
426.353	190.471	414.5	209	486.85	199.75	410.25	166.15	432.158	191.842	453.857	202	488.889	209.056	512.952	172.905	452.625	233.667	476.9	251.1	492.222	195.389	499.25	194.25
426.353	190.471	412.5	208	486.85	199.75	405.682	163.909	421.318	190.136	452.227	202.273	488.824	209.353	512.952	172.905	450.696	234.739	476.9	251.1	491.8	195.75	499.105	194.579
426.5	190.5	410.926	207.407	486.952	199.667	401.476	160.381	415.15	191.25	447.095	199.286	488.889	209.444	512.952	172.905	449.96	236.4	476.9	251.1	491.05	196.75	499.222	194.5
426.5	190.5	408.593	205.963	486.952	199.667	396.5	157	408.619	188.524	444.522	199.783	488.889	209.444	512.952	172.905	448.826	238	476.9	251.1	489.6	196.75	499.222	194.5
426.647	190.529	405.519	201.778	486.952	199.667	393.364	155.636	399.5	188	441.56	198.36	488.889	209.444	513.091	172.909	447.273	239.045	476.9	251.1	488.947	196.789	499.222	194.5
426.778	190.5	402	199	486.952	199.667	389.5	155	390.391	185.957	435.727	199.773	488.889	209.444	513.238	172.905	447.727	238.955	476.9	251.1	488	197	499.222	194.5
426.778	190.5	397.346	195.615	486.952	199.667	385.5	152.818	382.909	183.909	431.667	198.667	488.889	209.444	513.091	172.909	447.696	239.087	476.9	251.1	486.889	196.889	499.222	194.5
426.778	190.5	391.5	192.5	486.952	199.667	379.739	151.652	373.542	184.125	426.955	196.773	488.842	209.579	513.091	172.909	447.696	239.087	476.909	251.091	484.5	196	499.222	194.5
426.778	190.5	387.346	190.346	486.952	199.667	374.636	151.682	363.24	182.32	423.476	196.286	488.842	209.579	513.091	172.909	447.696	239.087	476.909	251.091	481.667	195.381	499.222	194.5
426.778	190.5	381.808	185.769	486.952	199.667	368.818	152.364	354.458	177.875	419.05	197.1	488.842	209.579	513.091	172.909	447.696	239.087	476.909	251.091	479.05	194.75	499.222	194.5
426.778	190.5	376.808	184.769	486.952	199.667	360.864	149.682	343.458	178.875	415.429	194.667	488.842	209.579	513.091	172.909	447.696	239.087	476.909	251.091	477.222	194.667	499.222	194.5
426.778	190.5	370.2	182.12	486.952	199.667	357	150	334.318	177.091	413.05	194.75	488.842	209.579	513.091	172.909	447.696	239.087	476.909	251.091	474.136	195	499.222	194.5
426.778	190.5	364.68	180.24	486.952	199.667	350.739	150.652	326.435	174.087	410.905	194.095	488.842	209.579	513.091	172.909	447.696	239.087	476.909	251.091	470.238	195.524	499.222	194.5
426.778	190.5	357.385	175.846	486.952	199.667	344.333	149.125	318.783	175.957	409.95	193.75	488.842	209.579	513.091	172.909	447.696	239.087	476.909	251.091	468.238	196.333	499.222	194.5
426.778	190.5	352.333	173.125	486.952	199.667	337	149	311.083	174.917	409.81	193.762	488.842	209.579	513.091	172.909	447.696	239.087	476.909	251.091	465.476	199	499.222	194.5
426.778	190.5	347.769	169.5	486.952	199.667	330.136	150	305.7	172.85	409.81	193.762	488.842	209.579	513.091	172.909	447.696	239.087	477	251.143	463.087	199.435	499.222	194.5
426.778	190.5	340.8	164.96	487.045	199.727	324.136	150	303.273	175.045	409.81	193.762	488.842	209.579	513.091	172.909	447.696	239.087	477	251.143	460.25	200.65	499.222	194.5
426.778	190.5	334	162.043	487.045	199.727	317.048	152.238	300.909	175.773	409.81	193.762	488.842	209.579	513.238	172.905	447.696	239.087	477	251.143	457.5	201.3	499.368	194.526
426.778	190.5	330.333	159.042	487.045	199.727	311.3	153.85	298.042	176.292	409.81	193.762	488.842	209.579	513.091	172.909	447.696	239.087	477	251.143	455.1	202.85	499.368	194.526
426.778	190.5	325.64	155.84	487.045	199.727	305.952	154.381	297.958	176.333	409.81	193.762	488.842	209.579	513.091	172.909	447.696	239.087	477	251.143	452.381	203.238	499.368	194.526
426.778	190.5	319.2	153.04	487.045	199.727	299.158	154.842	297.913	176.435	409.81	193.762	488.842	209.579	513.091	172.909	447.696	239.087	477	251.143	449.682	203.227	499.368	194.526
426.778	190.5	314.44	151.76	487.045	199.727	296.952	155.619	297.958	176.333	409.81	193.762	488.842	209.579	513.091	172.909	447.696	239.087	477	251.143	446.783	203.217	499.368	194.526
426.778	190.5	310	150.5	487.045	199.727	292.7	156.15	297.958	176.333	409.81	193.762	488.842	209.579	513.091	172.909	447.696	239.087	477	251.143	444.13	203.522	499.368	194.526
426.778	190.5	306.542	149.125	487.045	199.727	288.952	155.381	297.958	176.333	409.81	193.762	488.842	209.579	513.091	172.909	447.696	239.087	477	251.143	440.381	204.238	499.368	194.526
426.778	190.5	300.5	148	487.045	199.727	288	155	297.913	176.435	409.81	193.762	488.842	209.579	513.091	172.909	447.696	239.087	477	251.143	438.182	203.409	499.368	194.526
426.778	190.5	295.88	147.52	487.045	199.727	288	155	297.913	176.435	409.81	193.762	488.85	209.7	513.091	172.909	447.696	239.087	477	251.143	435.682	203.455	499.381	194.286
426.778	190.5	290.261	146.652	487.045	199.727	288.136	155.182	297.958	176.333	409.81	193.762	488.85	209.7	513.091	172.909	447.696	239.087	477	251.143	433.875	203.5	499.19	194.143
426.778	190.5	287	146.5	487.045	199.727	288.13	155.304	297.958	176.333	409.81	193.762	488.85	209.7	513.091	172.909	447.696	239.087	476.909	251.091	431.04	204.24	499.5	194.083
426.778	190.5	280.609	145.217	487.045	199.727	288.13	155.304	297.913	176.435	409.81	193.762	488.85	209.7	513.091	172.909	447.696	239.087	476.909	251.091	428.864	205.182	499.6	194.04
426.778	190.5	275.84	143.72	487.045	199.727	288	155.273	297.913	176.435	409.81	193.762	488.85	209.7	513.091	172.909	447.696	239.087	476.909	251.091	426.7	205.9	499.708	194
426.778	190.5	272	143.174	487.045	199.727	288	155.273	297.913	176.435	409.81	193.762	488.85	209.7	513.091	172.909	447.696	239.087	476.909	251.091	423.55	206.55	500.043	193.391
426.778	190.5	269	142.826	487.045	199.727	288	155.273	296.909	176.318	409.81	193.762	488.85	209.7	513.091	172.909	447.696	239.087	477	251.143	421.174	207.652	500.045	193.273
426.778	190.5	263.6	141.04	487.045	199.727	288	155.273	290.083	173.917	409.81	193.762	488.85	209.7	513.091	172.909	447.696	239.087	477	251.143	419.364	208.545	500.091	193.091
426.778	190.5	260.875	141.208	487.045	199.727	288	155.273	282.593	175.074	409.81	193.762	488.579	209.895	513.091	172.909	447.696	239.087	477	251.143	416.913	209.043	500.292	193.042
426.778	190.5	256.217	140.043	487.045	199.727	288	155.273	269.783	176.043	409.81	193.762	488.158	210.158	513.091	172.909	447.696	239.087	476.909	251.091	414.5	209.3	500.4	193.04
426.778	190.5	254.208	139.542	487.045	199.727	288	155.273	263.174	174	409.81	193.762	487.842	210.842	513.091	172.909	447.696	239.087	477	251.143	413.261	209.522	500.5	193
426.778	190.5	252.652	138.13	487.045	199.727	288.13	155.304	253.923	173.654	409.81	193.762	487.632	212	513.091	172.909	447.375	239.458	477	251.143	412.682	209.455	500.5	193
426.778	190.5	249.667	136.25	487.045	199.727	288	155.273	242.76	174.84	409.81	193.762	487.556	212.111	513.091	172.909	447.652	239.304	477	251.143	412.875	209.5	500.5	193
426.778	190.5	248.217	136.043	487.045	199.727	288	155.273	233.273	173.955	409.81	193.762	486.95	212.45	513.091	172.909	447.833	239.417	477	251.143	412.783	209.522	500.5	193
426.778	190.5	248.043	135.783	487.045	199.727	288	155.273	228.909	173.091	409.81	193.762	486.85	213.7	513.091	172.909	447.92	239.44	476.909	251.091	412.875	209.5	500.5	193
426.778	190.5	248.043	135.783	486.952	199.667	288	155.273	225.174	177	409.81	193.762	487	216.5	513.091	172.909	447.92	239.44	476.909	251.091	412.875	209.5	500.5	193
426.778	190.5	248.043	135.783	486.952	199.667	288	155.273	219	180.174	409.81	193.762	487.842	217.842	513.091	172.909	447.92	239.44	476.909	251.091	412.875	209.5	500.5	193
426.778	190.5	248.043	135.783	486.952	199.667	288	155.273	213.611	181.222	409.81	193.762	488	219	513.091	172.909	447.875	239.542	476.909	251.091	412.875	209.5	500.5	193
426.778	190.5	247.957	135.957	487.045	199.727	288	155.273	213	183.174	409.81	193.762	488.5	220.5	513.091	172.909	447.875	239.542	476.909	251.091	412.783	209.522	500.5	193
426.778	190.5	247.875	135.875	486.895	199.421	288	155.273	211.7	184.95	409.81	193.762	488.421	220.105	513.091	172.909	447.92	239.44	476.909	251.091	412.783	209.522	500.5	193
426.778	190.5	247.875	135.875	486.895	199.421	288.13	155.304	211	184.826	409.81	193.762	488.9	220.95	513.091	172.909	447.92	239.44	476.909	251.091	412.783	209.522	500.5	193
426.778	190.5	247.84	135.76	486.85	199.3	288	155.273	210.957	184.783	409.81	193.762	489.5	222.778	513.091	172.909	447.92	239.44	476.909	251.091	412.783	209.522	500.5	193
426.778	190.5	247.875	135.875	486.85	199.3	288	155.273	210.958	184.667	409.81	193.762	489.421	224.105	513.091	172.909	447.92	239.44	476.909	251.091	412.783	209.522	500.5	193
426.778	190.5	247.875	135.875	486.857	199.19	286.571	155.095	210.958	184.667	409.81	193.762	490.278	224.222	513.091	172.909	447.92	239.44	476.909	251.091	412.783	209.522	500.5	193
426.778	190.5	247.875	135.875	486.857	199.19	284.7	155.15	210.958	184.667	409.81	193.762	490.471	224.647	513.091	172.909	447.92	239.44	476.909	251.091	412.783	209.522	500.4	193.04
426.778	190.5	247.875	135.875	486.857	199.19	280.32	155.44	210.913	184.565	409.81	193.762	490.5	224.778	513.091	172.909	447.92	239.44	476.909	251.091	412.783	209.522	500.4	193.04
426.778	190.5	247.875	135.875	486.857	199.19	272.522	154.391	210.913	184.565	409.81	193.762	491.529	225.353	513.091	172.909	447.92	239.44	476.708	251.708	412.783	209.522	500.4	193.04
426.778	190.5	247.875	135.875	486.857	199.19	265.727	155	210.958	184.667	409.81	193.762	491.895	225.421	513.091	172.909	447.92	239.44	475.727	251.955	412.783	209.522	500.4	193.04
426.778	190.5	247.875	135.875	486.955	199.273	259.727	152	210.955	184.455	409.81	193.762	492.353	225.941	513.091	172.909	447.833	239.417	473.917	252.5	412.783	209.522	500.4	193.04
426.778	190.5	247.957	135.957	486.955	199.273	252.909	149.591	210.955	184.455	409.81	193.762	493.421	225.842	513.091	172.909	447.92	239.44	473.364	252.5	412.783	209.522	500.4	193.04
426.778	190.5	247.875	135.875	486.955	199.273	244.714	148.286	210.955	184.455	409.81	193.762	493.579	226.105	513.091	172.909	447.92	239.44	472.818	253.091	412.783	209.522	500.4	193.04
426.778	190.5	247.875	135.875	486.955	199.273	238.304	146.217	210.955	184.455	409.81	193.762	495	226.353	513.091	172.909	447.92	239.44	470.174	253.435	412.783	209.522	500.4	193.04
426.778	190.5	247.957	135.957	486.955	199.273	231.476	143.19	210.955	184.455	409.81	193.762	495.579	227.105	513.091	172.909	447.92	239.44	467.591	252.818	412.783	209.522	500.4	193.04
426.778	190.5	247.875	135.875	486.955	199.273	223.5	141.5	210.955	184.455	409.81	193.762	497.167	226.722	513.091	172.909	447.92	239.44	464	255	412.783	209.522	500.4	193.04
426.778	190.5	247.875	135.875	486.955	199.273	218.5	141	210.955	184.455	409.81	193.762	497.474	227.105	513.091	172.909	447.92	239.44	461.143	253.762	412.783	209.522	500.4	193.04
427	191	247.875	135.875	486.857	199.19	214.35	138.35	210.955	184.455	409.81	193.762	498	227	513.091	172.909	447.92	239.44	458.818	253.136	412.783	209.522	500.4	193.04
427.895	191.579	247.875	135.875	486.955	199.273	210.95	138.1	210.955	184.455	409.81	193.762	499.778	227.5	513.091	172.909	447.92	239.44	455.857	252.524	412.783	209.522	500.4	193.04
427	193.5	247.875	135.875	486.955	199.273	208.05	137.9	210.909	184.909	409.81	193.762	500.444	228.389	513.091	172.909	447.783	239.522	454	250.562	412.783	209.522	500.4	193.04
426.895	196.579	247.875	135.875	486.955	199.273	204.5	137.5	206.5	190	409.81	193.762	502	228.5	513.091	172.909	446.792	240.125	451.5	249.278	412.783	209.522	500.4	193.04
427.091	200.909	247.957	135.957	486.955	199.273	199.429	135.571	205.091	195.091	409.81	193.762	502.95	228.7	513.238	172.905	443	240.826	447.5	247.636	412.783	209.522	500.4	193.04
425	207	247.957	135.957	486.955	199.273	192.714	134.333	199.391	201	409.81	193.762	503.048	228.381	512.952	172.905	440.167	240	445.105	246.579	412.783	209.522	500.4	193.04
423	211	247.957	135.957	486.955	199.273	186.619	135.524	192.083	206.083	409.81	193.762	503.667	228.389	513.091	172.909	436.043	242.609	443.789	245.632	413.182	207.091	500.4	193.04
424.105	217.421	247.875	135.875	486.955	199.273	184.421	135.895	183.875	214.875	409.81	193.762	504	228.5	513.091	172.909	431.905	243.19	440.842	242.842	413.091	204.773	500.4	193.04
423.826	221	247.875	135.875	486.955	199.273	182.7	138.05	176.5	216.591	409.81	193.762	504	228.5	513.091	172.909	428.24	245.36	436.826	240.304	415.429	200.619	500.4	193.04
420.95	226.9	247.875	135.875	486.955	199.273	180.81	139.095	171.148	227.333	409.81	193.762	504	228.381	513.091	172.909	423.5	247	434.591	239.545	415.318	194.955	500.4	193.04
420.857	232.19	247.957	135.957	486.955	199.273	181.3	138.85	165.52	235.88	409.81	193.762	504.1	228.3	513.091	172.909	417.583	249.208	433	238.5	416.273	189.364	500.4	193.04
421.222	236.5	248.091	135.909	486.955	199.273	181.15	139	158.625	238.667	409.81	193.762	504.1	228.3	513.091	172.909	411.292	251.458	431	236.389	418.227	185.227	500.4	193.04
419	240.5	247.84	135.76	486.952	199.381	181.619	139.048	158.13	246.87	409.81	193.762	504.1	228.3	513.091	172.909	407.24	252.56	426.952	233.19	419.667	180.125	500.4	193.04
417	244.5	245.667	134.25	486.955	199.273	181.7	139.15	150.2	255.4	409.81	193.762	504.211	228.316	513.091	172.909	402.111	254.519	425.619	232.667	420	174.364	500.4	193.04
415.9	248.7	241.957	132.391	486.955	199.273	181.7	139.15	141.739	261.565	409.81	193.762	504.211	228.316	513.091	172.909	396.318	256.091	423.952	232.19	421.478	166.783	500.4	193.04
414	251	236	128.852	486.955	199.273	181.7	139.15	136.333	270.875	409.81	193.762	504.1	228.3	513.091	172.909	392.043	255.609	422.25	230.95	422.043	158.478	500.4	193.04
410.895	255.421	232.217	127.043	486.955	199.273	181.7	139.15	126.526	279.632	409.81	193.762	504.1	228.3	513.091	172.909	386.435	257.087	422.15	231.05	422.739	152.043	500.4	193.04
408	259.5	229.833	124.417	486.955	199.273	181.7	139.15	124.952	282.81	409.81	193.762	504.333	228.278	513.091	172.909	379.292	257.458	421.667	230.762	424.913	146.304	500.4	193.04
406.222	261.5	226.957	122.391	486.955	199.273	181.7	139.15	127.45	286.35	409.81	193.762	504.211	228.368	513.091	172.909	375.56	258.6	421.5	230.7	430.609	140.217	500.4	193.04
401.222	265.5	221.542	120.125	486.955	199.273	181.7	139.15	127.571	290	409.81	193.762	504.211	228.368	513.043	172.826	370.654	259.654	421.526	230.684	432.875	134.542	500.4	193.04
397.895	268.579	219.435	119.087	486.955	199.273	181.7	139.15	124.5	291.909	409.81	193.762	504.211	228.316	512.667	171.762	363.68	260.76	421.5	230.7	437.458	126.875	500.4	193.04
394	275.174	217.783	118.957	486.955	199.273	181.7	139.15	126.55	294.1	408.81	193.762	504.25	228.2	511.909	170.818	360.091	261.091	421.5	230.7	441.381	122.714	500.4	193.04
391.19	277.143	215.591	117.409	486.955	199.273	181.7	139.15	126.05	293.9	405.364	192.136	504.25	228.2	511.81	169.571	354.87	261.826	421.5	230.7	444.792	116.5	500.4	193.04
387.909	280.909	213.667	116.958	486.955	199.273	181.7	139.15	124.95	294.1	401.957	191.261	504.25	228.2	512.105	168.421	349.5	263.182	421.5	230.7	448.524	111.619	500.4	193.04
384.778	285.5	210.667	114.958	486.955	199.273	180.5	141.091	124.952	293.81	399.4	190.2	504.25	228.2	510.5	166.5	345.9	263.05	421.5	230.7	451.263	109.632	500.5	193.083
383.091	286.909	207.583	113.625	486.955	199.273	178.3	142.85	124.591	293.727	395.348	188.913	504.333	228.278	507.947	165.368	342.696	262.783	421.5	230.7	454.636	104	500.4	193.04
379.895	286.421	206.435	113.087	486.955	199.273	176.3	144.85	124.591	293.727	390.652	188.652	504.333	228.278	504	164	341.842	263.158	421.5	230.7	456.905	102.095	500.174	195
373.85	287.3	205.391	113.783	486.955	199.273	175.682	147.5	124.591	293.727	386	189.333	504.333	228.278	500.889	162.056	340.957	262.609	421.5	230.7	458.667	102.81	501	196.5
369.353	291.529	205.565	113.913	486.955	199.273	174.3	147.85	124.667	293.81	383.909	189.045	504.333	228.278	498.444	162.722	340.5	262.5	421.5	230.7	458.105	103	501.273	199.045
366.05	292.3	205	114	486.955	199.273	174.5	148	124.571	294	380.318	188.318	504.333	228.278	496.312	163.312	340.391	262.435	421.5	230.7	458.455	103.045	501.348	201.391
360.857	296	205.217	113.87	486.955	199.273	175.286	147.714	124.571	294	376.05	186.85	504.333	228.278	493.579	165.158	340.391	262.435	421.5	230.7	458.85	103.2	502.35	204.65
358.85	297.3	205.292	113.958	486.955	199.273	175.545	147.636	124.571	294	370.619	185.857	504.333	228.278	489.111	166.722	340.391	262.435	421.5	230.7	458.714	103.238	502.909	207.909
355.952	302.81	205.292	113.958	486.955	199.273	175.609	147.565	124.571	294	368.19	185.667	504.333	228.278	485.895	169.421	340.391	262.435	421.5	230.7	458.714	103.238	504	211.292
352.5	305	205.292	113.958	486.955	199.273	175.609	147.565	124.571	294	365.381	185.048	504.25	228.2	484.222	171.944	340.391	262.435	421.5	230.7	458.714	103.238	504.174	214
348.619	308.524	205.292	113.958	486.955	199.273	175.609	147.565	124.571	294	360.435	183.391	504.25	228.2	482.158	175.211	340.5	262.417	421.5	230.7	458.714	103.238	504	218.174
345.182	314.5	205.292	113.958	486.955	199.273	175.609	147.565	124.571	294	356.143	181.952	504.211	228.316	476.889	177.278	340.5	262.417	421.5	230.7	458.714	103.238	503.6	221.04
341.85	317.3	205.292	113.958	486.955	199.273	175.609	147.565	124.571	294	353.435	181.391	504.25	228.2	474	179.632	340.5	262.417	421.5	230.7	458.714	103.238	502.083	224.083
336.5	321.091	205.292	113.958	486.955	199.273	175.609	147.565	124.565	293.826	349.364	180.136	504.25	228.2	473	181	340.5	262.417	421.5	230.7	458.714	103.238	501.6	225.04
331.478	324.609	205.292	113.958	486.955	199.273	175.609	147.565	124.571	294	344.619	179.19	504.25	228.2	470.7	183.1	340.391	262.435	421.5	230.7	458.714	103.238	500.6	227.04
328.95	327.25	205.292	113.958	486.955	199.273	175.609	147.565	124.95	293.1	339.522	179.348	504.25	228.2	467.1	183.95	340.5	262.417	421.5	230.7	458.714	103.238	500.077	229.577
323.739	329.478	205.292	113.958	486.955	199.273	175.609	147.565	125.05	293.9	335.381	180.048	504.25	228.2	463.895	186.421	340.5	262.417	421.5	230.7	458.714	103.238	498.043	231.609
320.05	330.9	205.292	113.958	486.955	199.273	175.609	147.565	125.318	294.864	330.783	179.391	504.1	228.3	462.842	187.947	340.5	262.417	421.5	230.7	458.714	103.238	495.292	234.542
314.286	332.714	205.292	113.958	486.955	199.273	175.609	147.565	125.95	296.1	326.227	178.773	504.1	228.3	460.474	190.211	340.5	262.417	421.5	230.7	458.714	103.238	492.136	239
308.32	332.24	205.292	113.958	486.955	199.273	175.609	147.565	125.05	297.9	321.619	179.571	504.1	228.3	457	191.5	340.5	262.417	421.5	230.7	458.714	103.238	489.5	241.5
305.05	332.9	205.292	113.958	486.955	199.273	174.5	149	125.5	299.5	317.55	179.75	504.1	228.3	453.95	193.75	340.5	262.417	421.5	230.7	458.714	103.238	486.87	243.87
299.708	334.583	205.292	113.958	486.955	199.273	171.19	154.905	125.429	301.81	315	179.1	504.211	228.316	452.158	195.842	340.5	262.417	421.5	230.7	458.714	103.238	483.609	246.522
295.364	336.636	205.292	113.958	486.955	199.273	165.05	155.9	124.095	303.095	311.429	178.714	504.211	228.316	449.842	199.158	340.5	262.417	421.5	230.7	458.714	103.238	479.32	249.76
289.5	337.727	205.292	113.958	486.955	199.273	164.524	160.619	124.318	305.864	308.409	178.955	504.211	228.316	447.842	201.158	340.5	262.417	421.5	230.7	458.714	103.238	474.913	251.217
285.381	337.952	205.292	113.958	486.955	199.273	164.409	164.682	124.136	308	304.15	179.75	504.211	228.316	446.571	203.095	340.5	262.417	421.5	230.7	458.714	103.238	471.381	253.238
281	340	205.292	113.958	486.955	199.273	163.174	170.696	125.7	309.15	301.895	179.579	504.1	228.3	446	205	340.5	262.417	421.5	230.7	458.714	103.238	466.5	255.5
275.5	341.727	205.292	113.958	486.955	199.273	157.714	175.571	125.5	311.727	299.091	179.409	504.211	228.316	445.632	205.842	340.5	262.417	421.5	230.7	458.714	103.238	461.864	255
272.05	342.9	205.292	113.958	486.955	199.273	155.478	177.913	125.909	313.909	295.895	179.579	504.211	228.316	446	206.5	340.5	262.417	421.5	230.7	458.4	103.6	459.375	255.667
268.15	344.7	205.292	113.958	486.955	199.273	153.105	183.579	128.81	314.095	294.3	179.75	504.1	228.3	446.45	206.1	340.5	262.417	421.5	230.7	458.2	103.1	453.5	257.5
264.636	346.364	205.292	113.958	486.955	199.273	153.696	189.217	128.952	319.81	293.3	179.75	504.368	228.158	447	206	340.5	262.417	421.5	230.7	458.105	103	449.304	257.261
260.864	347	205.292	113.958	486.955	199.273	149.048	197.81	126.737	319.737	293.3	179.75	504.368	228.158	447.05	205.75	340.5	262.417	421.5	230.7	458.105	103	446.5	257.5
260	347	205.217	114.043	486.955	199.273	147.684	202.737	127.263	322.263	293.75	179.6	504.25	228.2	447	205.632	340.5	262.417	421.5	230.7	458.105	103	442.636	258.636
260	347	203.435	114.087	486.955	199.273	145.35	205.95	127.952	324.238	293.75	179.6	504.25	228.2	447	205.5	340.5	262.417	421.5	230.7	458.105	103	438.478	258.391
260	347	201.273	114.773	486.955	199.273	142.727	211.273	128.5	329.727	293.75	179.6	504.471	228.353	447	205.5	340.5	262.417	421.5	230.7	458.105	103	434.273	257.182
259.783	346.913	198.591	114.636	486.955	199.273	141	214.381	128.95	334.1	293.75	179.6	504.333	228.278	447	205.5	340.5	262.417	421.2	230.05	458.05	102.9	431.783	257.087
259.864	347	195.727	114.455	486.955	199.273	142.15	217.4	130.952	338.81	293.75	179.6	504.333	228.278	447	205.632	340.5	262.417	420.1	229	458.105	103	428.136	257
259.783	346.913	193.136	115	486.857	199.19	144.696	223.957	131.85	339.75	293.75	179.6	504.333	228.278	447	205.5	340.5	262.417	418.381	228.19	458.105	103	424.864	256
259.864	347	192	117	486.955	199.273	145.818	233.182	130.85	340.75	293.75	179.6	504.389	228.278	447	205.5	340.5	262.417	415.889	227.5	458.105	103	420.333	255.875
259.864	347	188.478	117.696	486.955	199.273	147.318	237.682	131.85	341.75	293.75	179.6	504.211	228.316	447	205.5	340.5	262.417	413.952	226.19	458.105	103	418	256
259.864	347	184.565	118.913	486.955	199.273	150	243.875	133.238	342.286	293.75	179.6	504.211	228.316	447	205.5	340.5	262.417	410.429	224	458.105	103	414.136	256
259.864	347	182.273	118.773	486.955	199.273	151.783	245.304	134.136	343	293.75	179.6	504.143	228.19	447	205.632	340.391	262.435	409.429	223.81	458.105	103	409.913	255.217
259.864	347	180.714	119.333	486.955	199.273	151.905	245.952	134.273	343.409	293.75	179.6	504.143	228.19	447	205.632	340.391	262.435	408.429	223.81	458.105	103	406.5	255.5
259.864	347	179.435	120.087	486.955	199.273	152.043	245.739	134.286	343.524	293.75	179.6	504.143	228.19	447	205.632	340.5	262.417	407.8	223.7	458.105	103	402.667	256.125
259.762	347.048	179.043	121.783	486.955	199.273	152.043	245.609	134.273	343.636	293.75	179.6	504.143	228.19	447	205.632	340.5	262.417	407.105	223.947	458.105	103	398.5	255.5
259.762	347.048	178.435	122.087	486.857	199.19	152	245.5	134.318	343.727	293.75	179.6	504.143	228.19	447	205.632	340.5	262.417	405.6	223.6	458.105	103	395.5	255.5
259.762	347.048	177.174	122.435	486.955	199.273	151.957	245.391	134.217	343.783	293.75	179.6	504.263	228.316	447	205.632	340.5	262.417	403.5	222.7	458.105	103	393.5	256.5
259.762	347.048	176.727	122.455	486.955	199.273	151.957	245.391	134.217	343.783	293.75	179.6	504.263	228.316	447	205.632	340.5	262.417	402.143	222.524	458.105	103	390.609	256.522
259.762	347.048	177.091	122.909	486.955	199.273	151.957	245.391	134.091	343.773	293.75	179.6	504.263	228.316	447	205.632	340.091	262.5	399.619	222.667	458.105	103	387.261	256.435
259.762	347.048	177.273	122.773	486.857	199.19	151.957	245.391	133.952	343.81	293.75	179.6	504.25	228.2	447	205.5	337.458	263.625	398.368	223.947	458.105	103	383.25	256.833
259.762	347.048	177.565	122.913	486.857	199.19	152	245.5	133.952	343.81	293.75	179.6	504.143	228.19	447	205.5	334.273	265.409	397.474	223.737	458.105	103	380.5	258.5
259.762	347.048	177.565	122.913	486.857	199.19	152	245.5	133.952	343.81	293.75	179.6	504.143	228.19	447	205.5	331.92	267.56	396	223.5	458.105	103	375.864	259
259.762	347.048	177.565	122.913	486.773	199.091	152	245.5	133.909	343.909	293.75	179.6	504.1	228.3	447	205.5	328.913	268.783	394.6	223	458.105	103	373.667	259.125
259.762	347.048	177.565	122.913	486	199.174	152	245.5	133.909	343.909	293.75	179.6	504.143	228.19	447.048	205.619	325.227	269.909	393.684	223.158	458.105	103	369.522	260.87
259.762	347.048	177.565	122.913	485	198.5	152	245.5	133.81	344.095	293.75	179.6	504.143	228.19	447.048	205.619	322.565	270.609	392.727	223.364	458.105	103	366.5	262.5
259.762	347.048	177.565	122.913	484.15	198.25	152	245.5	133.952	344.81	293.75	179.6	504.143	228.19	447.048	205.619	320.913	271.783	391.895	223.579	458.105	103	362.818	262.773
259.762	347.048	177.5	122.818	483.955	198.273	152	245.5	134.455	345.045	293.75	179.6	504.143	228.19	447.048	205.619	318.273	272.818	391.45	225	458.105	103	359.952	263.762
259.762	347.048	177.565	122.913	483.909	197.909	152	245.5	135.952	345.81	293.75	179.6	504.143	228.19	447	205.5	314.792	273.75	390	225.045	458.05	102.9	357.3	266.15
259.762	347.048	177.565	122.913	483.619	197.952	152	245.5	136.273	346	293.75	179.6	504.143	228.19	447	205.5	313.913	273.783	390	225.5	457.316	102.158	354.478	266.391
256.625	347.458	177.565	122.913	483.45	197.95	152	245.5	137.273	346.636	293.75	179.6	504.1	228.3	447	205.5	312.565	274.609	390.105	225.579	455.7	102.35	350.864	267
249.783	346.913	177.565	122.913	483.579	197.895	152	245.5	137.182	346.182	293.75	179.6	504.1	228.3	447	205.5	309.92	276.56	390.318	225.773	453.864	102	348.667	268.125
243	345	177.565	122.913	483.45	197.95	152	245.5	138.857	348	293.75	179.6	504.143	228.19	447	205.5	305.696	277.783	390.318	225.773	452.05	101.9	348.5	268.5
234.091	345.091	177.565	122.913	483.25	197.85	152	245.5	139.318	349.727	293.75	179.6	504.143	228.19	447	205.5	301.81	279.143	390.318	225.773	450.714	102.238	348.682	268.591
224.24	344.8	177.565	122.913	483.25	197.85	152	245.5	140.273	351.182	293.75	179.6	504.25	228.2	447	205.5	299.318	281.091	390.318	225.773	449.6	102.7	348.714	268.714
217.158	342.842	177.5	122.818	483.25	197.85	152	245.5	143.05	354.75	293.75	179.6	504.368	228.158	447	205.5	296.9	282.05	390.318	225.773	450.105	102	348.714	268.714
212.619	342.857	177.5	122.818	483.25	197.85	152	245.5	144.95	357.1	293.75	179.6	504.211	228.316	447	205.5	292	283.727	390.318	225.773	449.368	102.474	348.714	268.714
204.542	344.292	177.5	122.818	483.25	197.85	151.957	245.391	147.909	360.909	293.75	179.6	504.5	228.222	447	205.5	287.087	285.217	390.318	225.773	447.222	102.5	348.609	268.522
202.7	344.15	177.565	122.913	483.25	197.85	152	245.5	149.909	363.909	293.75	179.6	504.333	228.389	447	205.5	283.87	286.696	390.318	225.773	445.455	102.045	348.609	268.522
200.158	345.842	177.5	122.818	483.25	197.85	152	245.5	152.85	364.75	293.75	179.6	504.333	228.389	447	205.5	281.609	288	390.318	225.773	440.636	102.909	348.609	268.522
199.111	343.444	177.5	122.818	483.25	197.85	152	245.5	154.391	367.652	293.75	179.6	504.211	228.368	447	205.632	278.292	289.458	390.318	225.773	436.842	102.316	348.609	268.522
197.714	344.286	177.5	122.818	483.25	197.85	152	245.5	157.81	368.857	293.75	179.6	504.471	228.353	447	205.632	277.087	290.217	390.318	225.773	433	102.5	348.609	268.522
193.5	341.273	177.5	122.818	483.25	197.85	152	245.5	158	369	293.75	179.6	504.471	228.353	447	205.632	276.174	290.435	390.318	225.773	432.571	103	348.609	268.522
190.5	340.273	177.565	122.913	483.25	197.85	152	245.5	157.409	371.364	293.75	179.6	504.471	228.353	447	205.632	276	290.5	390.318	225.773	430.222	103.5	348.609	268.522
187.958	341.792	177.565	122.913	483.25	197.85	152	245.5	158.9	372.95	293.75	179.6	504.647	228.529	447	205.5	275.875	290.667	390.318	225.773	428.333	103.857	348.609	268.522
184.435	338.174	177.5	122.818	483.25	197.85	152	245.5	161.15	374.7	293.75	179.6	505.091	229.091	447	205.5	275.76	290.64	390.318	225.773	426.455	103.864	348.609	268.522
183.95	339.1	177.565	122.913	483.25	197.85	152	245.5	161.952	375.381	293.75	179.6	506	229.5	447	205.632	275.76	290.64	390.318	225.773	424.105	104	348.682	268.591
182.444	336.778	177.565	122.913	483.333	197.952	152	245.5	162.053	375.158	293.75	179.6	506.895	230.579	447	205.632	275.76	290.64	390.318	225.773	422.667	103.81	348.682	268.591
180.778	335.5	177.565	122.913	483.5	197.778	152	245.5	162.05	374.9	293.75	179.6	508.15	230.75	447	205.5	275.76	290.64	390.318	225.773	421.333	104.095	348.609	268.522
179	336	177.136	122.955	483.5	197.778	151.957	245.391	161.947	374.842	293.75	179.6	509.778	231.5	447	205.632	275.76	290.64	390.318	225.773	419.619	104.429	348.682	268.591
178.667	332.944	175.391	123.565	483.5	197.778	151.957	245.391	162.842	374.053	293.75	179.6	511.444	232.278	447	205.632	275.76	290.64	390.318	225.773	415.7	104.5	348.609	268.522
177.889	333.056	172.667	124.958	483.5	197.778	152	245.5	160.19	373.905	293.75	179.6	511.947	233.158	447	205.5	275.76	290.64	390.318	225.773	414.105	104	348.609	268.522
177.842	333.158	170.286	126.238	483.529	197.647	151.957	244.391	157.3	371.85	293.75	179.6	512.9	234.05	447	205.5	275.76	290.64	390.318	225.773	411.105	104	348.609	268.522
176.5	331.05	168.217	127.087	483.529	197.647	151	242.5	158.7	374.15	293.75	179.6	514.632	235.053	446.632	206	275.76	290.64	390.318	225.773	408.737	104.158	348.609	268.522
170.609	329.87	166	128	484.045	197.727	149.44	239.68	159.158	372.842	293.75	179.6	516	235	444.3	207.85	275.76	290.64	390.318	225.773	404.905	103.905	348.609	268.522
167.118	325.588	164.81	128.143	484.045	197.727	148.522	233.87	158.895	372.579	293.75	179.6	517	235	442.889	209.278	275.76	290.64	390.318	225.773	402.864	104	348.609	268.522
162.7	325.15	164.273	128.773	483.5	197.5	144.696	231.217	158.682	372.136	293.75	179.6	518	235	441	210.5	275.76	290.64	390.318	225.773	400.789	103.421	348.609	268.522
162.118	318.588	165	130	482.952	197.19	144.895	225.421	158.864	371	293.75	179.6	519.158	234.947	438.682	213.909	275.76	290.64	390.318	225.773	399.105	104	348.682	268.591
156.278	319.889	165	130	483	197	142.895	220.421	158.381	370.476	293.75	179.6	520.579	234.895	435.571	218.095	275.76	290.64	390.318	225.773	396.381	103.952	348.682	268.591
152.158	317.842	164.727	130.227	482.25	195.15	142.75	212.6	157.739	370.348	293.75	179.6	521.273	235.045	433.889	221.278	275.76	290.64	390.318	225.773	395	104.211	348.682	268.591
148.158	315.842	164.6	130.4	481.238	193.381	141.55	204.3	158.727	368.227	293.75	179.6	522	235.5	432.7	223.15	275.76	290.64	390.318	225.773	392.45	103.8	348.609	268.522
145.118	310.588	165.273	130.773	478	193	139	196.667	159.381	367.238	293.75	179.6	522.952	235.19	431.7	226.15	275.76	290.64	390.318	225.773	390.25	103.95	346.4	268.56
141	310	165.429	130.905	476.85	190.3	137.588	188.118	159.682	367.136	293.75	179.6	523.045	235.273	429.895	229.421	275.76	290.64	390.318	225.773	388.667	103.81	340.6	268.44
142.278	308.111	165.5	130.818	476.286	188.714	138.15	185	159.5	367.5	293.75	179.6	522.7	235.15	426	233.857	275.76	290.64	390.19	225.762	388	104.333	335	269
142.842	307.158	165.5	130.818	473.478	186.609	137.316	185.737	159.136	368	293.75	179.6	523.05	235.1	424.158	235.842	275.76	290.64	390.19	225.762	388.15	104.7	326.136	267
142.889	306.278	165.565	130.913	471.714	185.286	136.444	185.778	157.864	368.045	293.75	179.6	522.9	235.05	422.842	239.158	275.76	290.64	390.19	225.762	387.75	104.4	318.625	268.333
142.158	304.842	165.435	131.087	470	183.5	135.933	185.6	156.381	368.476	293.75	179.6	522.19	234.857	420.85	242.3	275.76	290.64	390.19	225.762	387.762	104.619	310.5	266.5
140.842	302.158	165.522	131.217	467.522	180.391	135.722	185.444	156.261	367.652	293.75	179.6	522.19	234.857	418.3	244.85	275.76	290.64	390.19	225.762	387.762	104.619	302.346	267.654
139.722	300.889	165	132	465.318	178.136	135.882	185.412	156.7	366.85	293.75	179.6	521.857	234.81	416.3	246.85	275.76	290.64	390.2	225.7	387.762	104.619	293.5	265.5
139.842	299.158	164.435	132.087	463.318	176.136	135.882	185.412	157	366	293.75	179.6	521.048	234.667	414.895	249.421	275.76	290.64	390.2	225.7	387.762	104.619	285.346	265.654
139.353	299	163.273	133.773	462	175	135.882	185.412	156.409	366.364	293.75	179.6	521.048	234.667	413.842	251.158	275.76	290.64	390.2	225.7	387.762	104.619	277	264.5
140.158	299.842	162.4	134.96	459.955	172.273	135.882	185.412	155.9	367.95	293.75	179.6	521.048	234.667	411.9	254.05	275.76	290.64	390.19	225.762	387.762	104.619	269	263
140.111	299.722	160.261	136.652	457.909	168.909	135.882	185.412	154.476	368.619	294.05	179.6	520.95	234.75	409.105	256.474	275.76	290.64	390.19	225.762	387.762	104.619	260.08	262.8
140.444	299.111	158.182	138.318	455.955	167.273	136	185.5	154.95	368.1	294.895	179.579	520.85	234.7	408.45	259.1	275.76	290.64	390.19	225.762	387.762	104.619	252.13	261.13
140.158	298.842	157.304	140.348	454.667	164.958	136	185.5	155.619	367.286	295.824	180.235	520.947	234.632	407.421	261.842	275.76	290.64	390.19	225.762	387.762	104.619	243.5	261.5
140.111	298.722	155.955	142.273	454	163.5	136	185.5	155.636	367.409	297.3	180.65	520.947	234.632	405.158	263.842	275.76	290.64	390.2	225.7	387.7	104.5	235.5	259
140	298.647	155	144	452.6	161.04	136	185.5	156.048	366.762	299.3	182.4	520.947	234.632	404.3	265.85	275.76	290.64	390.318	225.773	387.7	104.5	228.435	259.913
139.944	298.778	154.6	145.04	451.632	158.526	136	185.5	155.95	365.1	299.609	183.913	520.947	234.632	403.737	267.579	275.76	290.64	390.318	225.773	387.762	104.619	219.4	257.56
139.824	298.824	153.1	146.7	450.952	156.381	136	185.5	155.947	362.842	301.636	185.364	520.947	234.632	403	269.5	275.76	290.64	390.318	225.773	387.762	104.619	214.4	256.56
140	298.647	152.091	150.091	450.045	153.727	136	185.5	156.053	362.632	302.864	185.818	520.947	234.632	401.95	271.75	275.76	290.64	390.318	225.773	387.762	104.619	208.429	254.19
140	298.647	151	152	449.857	151.524	136	185.5	156.619	362.524	304.714	186.667	520.947	234.632	400.45	273.1	275.76	290.64	390.318	225.773	387.762	104.619	202.3	251.15
140	298.647	149.381	154.81	448.632	148.526	136	185.5	156.409	362.364	307.958	187.708	520.947	234.632	398.25	274.95	275.76	290.64	390.318	225.773	387.762	104.619	196.391	250.478
140.111	298.444	149	157.826	447.5	145.6	136	185.5	154.95	363.7	310.08	189.56	520.947	234.632	397	278.857	275.76	290.64	390.318	225.773	387.762	104.619	190.5	249
140.111	298.444	148.826	158	446.105	143.579	136	185.5	154.136	365.682	312.2	192.76	520.947	234.632	394.9	282.05	275.76	290.64	390.318	225.773	387.762	104.619	186.87	250.522
140.25	298.562	148.826	160	445.105	141.579	135.647	184.529	153.381	364.476	313.636	193.5	520.905	234.571	393.05	283.75	275.76	290.64	390.318	225.773	387.762	104.619	185.714	250.714
140	298.353	149.619	160.524	444.857	140.524	135.118	183.588	151.048	365.619	315.318	194.591	520.85	234.7	391.737	286.316	275.76	290.64	390.318	225.773	387.762	104.619	185.522	250.609
139.889	298.278	149.652	160.957	443.619	137.571	135.882	182.412	152.5	367.727	318.174	196.13	520.85	234.7	390.158	288	275.76	290.64	390.318	225.773	386.105	104	185.5	250.5
139.889	298.278	149.75	161.5	441.783	136.13	137.062	180.688	153.048	367.619	321.84	200.44	520.905	234.571	387	291	275.76	290.64	390.19	225.762	382.5	104.5	185.5	250.5
139.5	298	149.75	161.5	440.25	134.6	137.722	179.389	154.478	364.391	324.381	202.476	520.905	234.571	384.3	292.75	275.76	290.64	390.318	225.773	377.15	104.7	185.5	250.5
139.294	297.412	149.727	161.727	439.25	133.6	140.222	178.222	154.105	364.421	325.125	203.833	520.905	234.571	381.81	295.952	275.76	290.64	390.318	225.773	375.15	103.7	185.5	250.5
138.889	297.278	149.727	161.727	437.75	131.6	141.722	178.444	153.895	364.579	326.818	207.091	520.85	234.7	379.1	298.95	275.76	290.64	390.318	225.773	370.9	104.5	185.5	250.5
138.875	296.688	149.727	161.727	434.895	127.579	141.421	178.579	153.048	365.762	328.826	209.217	520.857	234.81	375.842	300.789	275.76	290.64	390.333	225.714	366.455	105.045	185.5	250.5
138.647	296	149.727	161.727	432.952	127.19	141	178.333	153.3	365.85	331	213.13	520.895	234.579	373.632	302.421	275.76	290.64	384.407	225.074	362.6	104.7	185.5	250.5
137.75	295.438	149.609	161.739	430.619	125.667	142.118	176.294	153.8	364.5	330.833	214.583	520.895	234.579	371.158	303.842	275.913	290.783	381.909	225.091	355.905	103.905	185.478	250.391
137.75	294.938	149.609	161.739	429.783	124.13	143.5	174.5	154.478	364.609	331.833	217.583	520.895	234.579	368.45	305.1	276.609	291	381.174	225.304	350.5	103.5	185.478	250.391
137.316	294.053	149.609	161.739	427.609	122.087	144	174	156.048	367.762	333.905	221	520.95	234.45	365.85	306.3	278.579	291.105	380.5	227.364	348.238	103.286	185.5	250.5
135.941	294.824	149.609	161.739	425.045	120.273	143	173	157.391	368.478	335.13	224.217	520.95	234.45	364	307.727	279	292	376.391	228.174	343.286	103.667	185.5	250.5
135.625	294.25	149.609	161.739	424	119.5	142.882	173.412	156.864	369	335.609	226.565	520.895	234.579	361.81	310.952	278.5	289	373.417	228.833	339.524	103.619	185.5	250.5
135.588	293.118	149.609	161.739	423.273	119.045	142.444	173.389	157	369	336.5	228.727	520.895	234.579	358.842	313.158	277.286	286.286	370.182	229.136	337	104	185.5	250.5
136.353	292	149.591	161.636	422.909	117.091	141.842	172.789	157.05	368.3	337.957	229.87	520.895	234.579	356.1	314.95	277	284	368	229.952	331.609	103.217	185.5	250.5
135.222	291.944	149.591	161.636	421.952	116.19	140.579	173.421	156.75	368.6	339.609	230.783	520.895	234.579	352.524	317.619	275.95	282.9	365.75	231.2	327.944	104.389	185.5	250.5
133.867	290.533	149.591	161.636	420.909	115.091	140.762	172.905	156.636	370.409	340.318	231.591	520.85	234.7	349.85	320.3	274.95	280.9	363.6	232.6	322.522	103.957	185.5	250.5
134.158	288.842	149.591	161.636	419.773	114.909	140.833	172.667	158.636	370.636	340.84	231.44	520.85	234.7	345.9	321.9	273.25	277.792	358.5	235.25	314.571	104.095	185.5	250.5
135	287.647	149.609	161.739	419.545	115	140.778	172.5	158.13	370.87	340.88	231.32	520.952	234.619	343.75	322.05	271.565	275.087	356	235.857	310.222	105.5	185.5	250.5
134.889	287.278	148.652	161.957	419.682	115.182	140.5	172.5	158.714	371.714	340.88	231.32	520.952	234.619	340.381	323	270.174	272	354.136	236.318	304.864	104	185.5	250.5
135	287.235	147.708	163.042	419.895	115.579	140.25	172.4	159.136	372	340.88	231.32	520.85	234.7	339.85	323.65	270.619	267.048	352.727	237.409	298.619	105.429	185.5	250.5
134.889	286.278	146.909	163.909	419.105	115.579	140.5	172.5	161.81	370.095	340.88	231.32	520.895	234.579	338.158	323.842	270.826	263	350.182	238.5	293.5	105.6	185.5	250.5
135.158	284.053	145.773	166.091	418.286	115.905	140.5	172.5	162	371	340.88	231.32	520.895	234.579	336.9	324.9	269.917	260.083	349.25	238.75	286.238	105.81	185.5	250.5
137.053	280.842	143.955	170.273	416.952	117.19	140.444	172.389	162.5	371.273	340.88	231.32	520.895	234.579	335.579	326.158	271	255.174	345.478	239.391	282.25	105.55	185.5	250.5
136.5	278.5	143.333	173.167	417.75	120.45	140.222	172.222	163.7	370.15	340.88	231.32	520.895	234.579	334.722	327.167	272.273	252.045	340.783	241.304	277.95	105.6	185.5	250.5
134.889	276.278	141.217	175.87	415.714	119.286	140.059	172.235	162.842	370.158	340.923	231.423	520.895	234.579	334.7	327.45	274.174	249	338.864	242.227	269.5	106.5	185.5	250.5
135.5	271.222	140.87	176.174	414	119.5	140.059	172.235	162.3	369.95	340.88	231.32	520.895	234.579	334.85	327.3	275.174	246	335.136	242.318	265.864	107	185.5	250.5
135.5	269	140.542	176.208	411.632	121.526	140.059	172.235	162.19	370.905	340.88	231.32	520.85	234.7	334.842	327.158	277.273	244.045	331.864	242.227	262.174	107	185.5	250.5
136.529	264.353	140.708	177.042	409.048	121.81	140.059	172.235	163.05	370.9	340.923	231.423	520.947	234.632	334.842	327.158	280.174	242	327.435	243.348	257	106.174	185.478	250.391
138.588	260.882	140.826	177	406	122.5	140.059	172.235	163.05	370.9	340.923	231.423	520.947	234.632	334.842	327.158	282.909	241.091	325.304	244.043	254.632	105.526	185.478	250.391
137.588	257.118	141.048	177.333	404.5	122.556	140.15	172	163.556	371.222	340.923	231.423	520.947	234.632	334.842	327.158	285	238.826	322.261	244.261	253.368	106.474	185.5	250.5
134.5	252.5	141.857	177.667	402.045	122.273	140.158	172.105	163.222	370.5	340.923	231.423	520.947	234.632	334.842	327.158	288.15	237.7	321.7	243.95	249.368	106.474	185.5	250.5
131.778	249.5	141.909	179.091	399.048	122.81	140.15	172	161.842	371.158	341	231.36	520.895	234.579	334.842	327.158	291.652	236.13	317.864	244.227	248.667	106.125	185.5	250.5
130.421	245.895	141.826	181	398.682	123.182	140.15	172	161.55	372.85	340.923	231.423	520.85	234.7	334.9	327.05	294.381	235.048	314	244.857	248.174	106	185.5	250.5
129.778	242.5	139.81	184.143	396.895	122.579	140.15	172	160.95	373.1	340.88	231.32	520.85	234.7	334.842	327.158	296.091	233.091	311.905	244.714	247.957	105.913	185.5	250.5
128.778	239.5	138.042	187.708	395.182	122.818	140.15	172	161.048	372.762	340.88	231.32	520.85	234.7	334.842	327.158	300.095	231.571	309.857	244.19	247.957	105.913	185.5	250.5
127.5	236.5	137.96	189.8	393.952	122.19	140.15	172	160.947	371.842	340.923	231.423	520.85	234.7	334.842	327.158	303.81	229.619	307.714	243.381	247.957	105.913	185.5	250.5
125.5	232.5	138	192	391.857	122	140.15	172	161.619	370.524	340.88	231.32	520.85	234.7	334.9	327.05	305.05	228.9	303.364	243.591	247.957	105.913	185.5	250.5
125.778	232.5	137.32	193.44	388.952	122.19	140.15	172	162.381	370.238	340.88	231.32	520.85	234.7	334.842	327.158	306.3	227.95	300.714	244	247.957	105.913	185.5	250.5
125.647	232.471	137.783	194.87	388.05	122.7	140.158	171.895	162.158	371.947	340.88	231.32	520.85	234.7	334.842	327.158	309.238	226.952	297.87	243.652	247.957	105.913	185.5	250.5
125.882	232.294	138.615	195.846	386	121.5	140.158	171.895	162.947	372.842	340.88	231.32	520.85	234.7	334.842	327.158	312.95	225.9	295.85	243.05	247.957	105.913	185.5	250.5
125.471	232.353	142.52	197.76	384.81	121.143	139.706	171.588	163.158	373.842	340.923	231.423	520.85	234.7	334.842	327.158	315.381	224.19	293.1	242.8	247.957	105.913	185.5	250.5
125.375	232	142.478	198.609	383	120.5	139	169	163.15	375.7	340.923	231.423	520.85	234.7	334.842	327.158	320.9	224.05	288.952	243.619	247.957	105.913	185.5	250.5
125.375	232	142.346	199.346	379.65	119.85	138.55	166.3	163.3	377.85	340.923	231.423	520.85	234.7	334.842	327.158	323.826	223	286.227	243.636	247.957	105.913	185.5	250.5
125.5	231.714	141.833	199.75	376.389	119.389	140.929	163.714	163.05	377.9	340.923	231.423	520.85	234.7	334.842	327.158	327.3	222.85	283.261	244.261	247.957	105.913	185.5	250.5
125.5	231.714	141.087	200.435	374.737	118.737	141.714	161.5	163.714	377.714	340.88	231.32	520.85	234.7	334.842	327.158	332.273	221.955	282.3	243.65	247.957	105.913	185.5	250.5
125.5	231.714	140.091	201.091	372.857	118	142.667	157.667	164.952	378.81	340.88	231.32	520.85	234.7	334.842	327.158	339	220.826	279.238	243.762	247.957	105.913	185.5	250.5
125.5	231.714	139.75	201.792	371.045	117.273	144.1	158.1	166.143	379.429	340.88	231.32	520.85	234.7	334.842	327.158	343.091	220.091	275.095	244.667	247.211	105.368	185.5	250.5
125.533	231.867	139.56	202.24	369.421	116.895	144.727	158.273	167.143	379	340.923	231.423	520.895	234.579	334.842	327.158	347.143	218.81	271.783	245.304	244.105	104.579	185.5	250.5
125.533	231.867	138.88	203.52	368.15	116.75	144	158	169.05	379.9	340.923	231.423	520.895	234.579	334.842	327.158	353.955	219.5	270.773	245.636	243.091	104.909	184.654	251.346
125.533	231.867	138.56	204.92	366.857	117	144.286	157.643	170.25	379.25	340.923	231.423	520.895	234.579	334.842	327.158	357.19	219.143	267.13	245.304	242.636	105	182.5	253.818
125.5	232	138.909	205.227	365.895	117.579	144.615	157.615	171	379.5	340.923	231.423	521.7	234.15	334.842	327.158	360.762	218.19	263.13	245.957	242.105	104.579	179.429	256.095
125.467	231.867	139.333	206.125	362.85	116.7	145.357	157.929	172	379.5	340.923	231.423	523.05	233.25	334.842	327.158	366	219	260.783	246.304	237.905	102.905	175.087	261.783
125	230.667	139.435	207.391	361.381	116.095	145.643	157.786	172	380.5	340.923	231.423	524.667	232.389	334.842	327.158	372.053	219.158	258.9	246.85	234.857	102.524	171.292	265.542
124.5	227.5	139.64	209.84	359.647	115.529	145.615	157.615	172.091	380.909	340.923	231.423	524.368	231.947	334.842	327.158	374.19	219.143	257.053	246.789	234.211	102.368	166.174	269.565
123.375	225.25	140.091	211.909	356.95	114.9	145.25	157.417	171.909	381.091	340.923	231.423	524.95	231.9	334.842	327.158	377.091	218.909	251.864	247.545	233.524	103	162.773	275.818
123.4	222.4	141.091	213.909	355.952	114.19	144.929	156.857	170.857	380.81	340.88	231.32	525.895	231.579	334.842	327.158	379.727	218.955	249.13	247.957	233.143	102.81	158.6	279.04
123.5	220.5	141.792	215.458	353.857	114	144.75	156.583	170.333	381.143	340.958	231.25	526.333	230.611	334.842	327.158	382	217.826	247.304	248.043	233.143	102.81	156.6	284.52
124.882	217.588	142.333	217.125	350.95	113.9	144.714	156.357	169.476	381.286	340.958	231.25	527.381	229.19	334.842	327.158	384.952	216.667	244.952	247.952	233.15	102.7	153	289.857
124.5	215.5	143.875	219.625	349.75	114.05	144.846	156.462	169.15	381.45	340.958	231.25	528.158	228.053	334.842	327.158	388.917	214.083	240.238	247.762	233.15	102.7	148.478	294.696
124.6	214.6	145.333	221.458	345.778	114.5	145	156.5	169.048	381.81	340.88	231.32	529.158	227.053	334.842	327.158	392.091	212.909	236.13	247.957	233.15	102.7	146.864	298.318
125.118	214.412	148.667	223.958	342.952	113.19	144.867	156.4	169.952	382.19	340.923	231.423	529.722	225.944	334.842	327.158	393.091	212.227	234.13	247.957	233.15	102.7	145.1	303.05
125.5	214.5	149.083	228.917	341.842	113.368	145.143	156.357	169.714	382.286	340.923	231.423	530	225.5	334.842	327.158	393.091	212.091	231.7	246.85	233.143	102.81	142.857	304.429
124.778	214.389	151	229.826	339.545	112.909	145.167	156.083	169.714	382.286	341	231.36	530.278	225.056	334.842	327.158	393.273	212.045	228.905	246.095	233.143	102.81	142.19	305.952
124.647	214.471	151.222	234.296	337.75	113.05	145.083	156.417	169.714	382.286	341	231.36	530.947	224.158	334.842	327.158	393.619	211.952	225.238	245.762	233.143	102.81	139.909	305.773
124.5	213.5	151.875	237.042	336.143	113	145	156.5	169.714	382.286	340.958	231.25	531.111	223.722	334.842	327.158	393.619	211.714	222.609	245.217	233.143	102.81	140.222	305.611
124.4	214.4	152.292	239	334	113	144.867	156.4	169.714	382.286	340.958	231.25	530.842	221.947	334.9	327.05	393.619	211.714	220.667	245.619	233.15	102.7	141.579	305.105
124.5	213.5	152	244.826	331.95	112.9	145.154	156.538	169.714	382.286	341	231.36	530.9	221.05	334.842	327.158	393.619	211.714	216.45	244.65	233.15	102.7	142	305.174
124.5	213.5	152.2	247.08	330.75	113.05	145.2	155.867	169.6	382.3	341	231.36	530.158	220.053	334.842	327.158	393.619	211.714	210.417	243.833	233.15	102.7	141.579	305.105
124.5	213.5	152.115	252.308	329.05	112.1	145.357	155.929	169.714	382.286	340.88	231.32	530.111	218.722	334.842	327.158	393.619	211.714	208.318	243.773	233.15	102.7	143	305.826
124.467	213.133	151.174	257	328.15	111.75	145.357	155.929	169.714	382.286	340.88	231.32	530.158	217.053	334.842	327.158	393.619	211.714	206	242.739	233.15	102.7	144.263	306.263
124.6	212.6	150.083	260.917	326.25	111.95	145.2	155.867	169.591	382.364	340.88	231.32	530.389	215.333	334.842	327.158	393.619	211.714	202.381	241.571	233.15	102.7	145.5	308
125.375	212	149.308	263.115	324.611	111.667	145.214	155.714	169.714	382.286	340.88	231.32	530.158	214.053	334.842	327.158	393.619	211.714	198.091	240.227	233.143	102.81	145.826	307.87
124.6	211.6	149.5	266	323.15	111.75	145.214	155.714	169.714	382.286	340.923	231.423	530.389	213.333	334.842	327.158	393.619	211.714	194.864	239.727	233.143	102.81	145.909	307.773
124.333	211	148.6	271.04	321.05	112.1	145.214	155.714	169.6	382.3	340.923	231.423	530.111	212.722	334.842	327.158	393.619	211.714	191.952	239.19	233.143	102.81	146.048	307.619
124.412	210.118	149.083	271.917	319.05	112.1	145.357	155.929	169.714	382.286	340.923	231.423	529.889	211.278	334.842	327.158	393.619	211.714	188.217	238.87	233.143	102.81	146	307.826
124.588	208.882	148.917	273.083	316.952	112.19	145.5	155.714	169.6	382.3	340.923	231.423	530	210.647	334.158	326.842	393.591	211.591	182.952	237.19	233.143	102.81	146	307.826
125.765	208.059	149	277	313.474	112.632	145.2	155.867	169.6	382.3	340.88	231.32	530.158	210.158	332.5	326	393.478	211.652	179.85	236.9	233.15	102.7	145.917	307.917
126.333	207.2	149.115	278.962	310.737	112.632	145.2	155.867	169.6	382.3	340.958	231.25	530.5	209	330.278	325.833	393.478	211.652	175.05	235.45	231.105	102.579	145.917	307.917
126.938	207.375	148.28	282.4	307.95	112.9	145.357	155.929	170.619	382.095	340.958	231.25	530.353	208	328.3	325.05	393.478	211.652	171.136	234.955	229.105	102.579	145.917	307.917
127	207.5	148	287.174	306.053	112.842	145.2	155.867	171.952	382.19	340.958	231.25	529.722	207.111	326.3	325.05	393.478	211.652	167	233.5	226.909	102.182	145.917	307.917
126.5	207	148	289.174	304.7	112.9	145.267	156.133	173.619	382.857	340.923	231.423	529.263	206.632	323.5	324.5	393.619	211.714	164.857	233	225.857	102.476	145.917	307.917
126.412	206.118	147.429	291.821	302.19	112.619	145.25	156.417	176.091	383.682	340.923	231.423	528.882	205.588	319.381	322.952	393.591	211.591	161.667	231.762	225.565	103.087	145.917	307.917
126.737	205.263	146.917	294.917	299.5	112.5	145.364	156.091	179.333	384.958	340.88	231.32	529	204.5	315.421	323.105	393.591	211.591	157.714	228.952	224.783	103.087	145.917	307.917
126.789	204.947	147	297.391	296.381	112.524	145.364	156.091	181.25	385.792	340.88	231.32	529.105	203.579	312	323.826	393.591	211.591	153.217	227.87	224.565	103.087	145.917	307.917
126.278	204.944	146.407	303.926	290.95	112.9	145.364	156.091	186.952	385.19	340.923	231.423	528.95	202.1	309.19	323.857	393.696	211.609	150.895	227.421	224.667	103.125	145.917	307.917
126.833	204.833	146	306	289.667	113.389	145.154	155.846	187.95	384.9	340.923	231.423	528.353	201.529	305.5	324	393.591	211.591	148.762	226.81	224.636	103.318	145.917	307.917
126.765	204.706	146.692	308.038	288.158	113.158	145.214	155.714	190	385	340.923	231.423	528.647	200.529	301.913	324.609	393.591	211.591	146.19	226.429	224.609	103.217	145.917	307.917
127.5	204.5	146.556	310.222	286.632	113	145.385	155.769	191.818	385.227	340.923	231.423	529	198.667	297.5	325	393.591	211.591	142.895	224.789	224.609	103.217	146	307.826
127.75	204.562	146.593	312.444	284.053	112.842	145.333	155.917	193.182	385.818	340.923	231.423	529.05	197.1	292.5	324	393.619	211.714	140.895	224	224.609	103.217	146	307.826
128.625	204.75	146.885	314.962	281.3	113.05	145.083	155.75	195.609	386.043	340.923	231.423	528.95	195.9	288.5	322.778	393.619	211.714	139.25	222.6	224.636	103.318	146	307.826
130.133	204.533	146.37	317.741	279.118	113.412	144.923	155.615	196.391	386.043	340.923	231.423	529	195	282.5	323	393.619	211.714	136.85	219.9	224.636	103.318	145.917	307.917
130.5	205.5	146.407	319.926	276.812	114.312	145.286	155.643	197.957	385.696	340.923	231.423	529.5	194	279.4	321.25	393.619	211.714	133.895	216.789	224.636	103.318	145.917	307.917
131.4	205.6	146.593	321.074	274.875	113.5	145.286	155.643	198.24	385.04	340.923	231.423	529.421	193.105	274.381	319.952	393.591	211.591	131.75	215.062	224.636	103.318	145.917	307.917
131.211	205.947	146.407	320.926	271.562	112.75	145.231	155.769	198.478	384.348	340.923	231.423	529.111	191.722	270.5	318	393.591	211.591	129.824	213.412	224.667	103.125	145.917	307.917
130.588	206.882	146.37	320.741	269.933	113.4	145.333	155.917	198.478	384.348	340.923	231.423	529	191	265.091	316.091	393.591	211.591	128.632	210.579	224.667	103.125	145.917	307.917
131.5	207.222	146.346	320.654	267.789	114.368	145.2	156.1	198.56	384.2	340.923	231.423	528.842	189.842	262.091	315.091	393.591	211.591	128.5	208.611	224.636	103.318	145.917	307.917
131.611	208.222	146.333	320.556	266.059	114.765	145.154	156.538	198.458	384.25	340.923	231.423	527.632	190	256.857	312.19	393.619	211.714	128	206.667	224.636	103.318	145.917	307.917
131.579	209.105	146.346	320.654	263.778	115.5	146	158	198.458	384.25	341	231.36	526.778	188.944	251.955	309.273	393.619	211.714	128.059	206.412	224.609	103.217	145.917	307.917
131.5	209	146.24	320.6	261.667	115.733	146	158	198.458	384.25	341	231.36	525.842	187.842	246.5	308.5	393.619	211.714	128.105	206.579	224.609	103.217	145.917	307.917
131.5	209	146.231	320.5	259.25	116	146	158	198.458	384.25	341	231.36	524.412	187.118	243.3	307.1	393.619	211.714	128.444	206.722	224.609	103.217	145.917	307.917
131.812	208.188	146.231	320.5	256.737	116.684	146	158	198.458	384.25	340.88	231.32	523.85	187.7	239.5	306	393.591	211.591	128.368	206.632	224.609	103.217	145.917	307.917
131.471	208.647	146	320.5	253.588	117.882	146	158	198.458	384.25	340.88	231.32	524.556	188.111	234.174	306	393.591	211.591	128.389	206.556	224.696	103.217	145.917	307.917
130.5	208	146	320.5	251.176	118.059	146	158	198.458	384.25	340.88	231.32	524.619	188.476	231.5	305.778	393.591	211.591	128.263	206.526	224.696	103.217	145.917	307.917
128.882	207.471	146	320.5	249.611	117.889	147	157	198.458	384.25	340.923	231.423	524.684	188.684	227.421	305.105	393.591	211.591	128.263	206.526	224.696	103.217	145.917	307.917
129.389	206.778	145.826	321	247.05	118.1	147	157	198.458	384.25	340.923	231.423	524.842	188.842	223.5	304	393.619	211.714	128.263	206.526	224.636	103.318	145.917	307.917
129.75	206.438	145.5	321.885	243.619	119.238	147	157	198.458	384.25	341	231.36	524.842	188.842	218.5	305	393.619	211.714	128.263	206.526	224.609	103.217	145.727	307.955
130.421	206.895	145.125	322.625	241.947	119.632	147	157	198.565	384.174	341	231.36	524.842	188.842	216.7	305.05	393.619	211.714	128.263	206.526	224.609	103.217	145.727	307.955
128.579	207.105	145	323.5	240.9	118.95	147	157	198.435	384	341	231.36	524.75	188.95	213.421	306.105	393.619	211.714	128.263	206.526	224.636	103.318	146	307.826
129.1	206.9	144.826	325	239.7	118.85	147	157	198.304	383.87	341	231.36	524.684	189.053	211.5	307	393.7	211.85	128.263	206.526	224.636	103.318	146	307.5
129.611	207.222	144.76	324.12	237.238	117.619	151	156	198.476	383.81	341	231.36	524.684	189.053	210.5	307	393.619	211.714	128.263	206.526	224.609	103.217	145.909	307.773
129.188	207.25	144.692	324.038	232.238	115.619	150	156	199.048	383.81	341	231.36	524.684	189.053	210.5	307	393.619	211.714	128.263	206.526	224.609	103.217	145.5	309
129.421	207.895	144.692	324.038	229.35	115.65	152	154	199.304	383.87	340.958	231.25	524.684	189.053	211.091	307.909	393.619	211.714	128.263	206.526	224.609	103.217	144.909	311.091
129.158	207.789	144.692	324.038	229	117	150	154	199.304	383.87	340.923	231.423	524.684	189.053	211	308	393.619	211.714	128.263	206.526	224.609	103.217	145.048	314.81
128.75	208.5	144.5	324	227.211	116	150	154	199.304	383.87	340.923	231.423	524.684	189.053	211.091	307.909	393.619	211.714	128.389	206.556	224.636	103.318	144.174	318
128.5	208.5	144.5	324	225.045	116.545	150	154	199.304	383.87	340.923	231.423	524.684	189.053	211.273	307.955	393.619	211.714	128.263	206.526	224.636	103.318	145.909	321.091
128.118	208.529	144.5	324	222.19	115.952	150	154	199.048	383.81	340.923	231.423	524.684	189.053	211.5	308	393.826	211.435	128.263	206.526	224.636	103.318	146.619	324.81
127.611	209.333	144.308	324.115	218.5	116.778	146	156	199.048	383.81	341	231.36	524.684	189.053	211.5	308	394	211.174	128.263	206.526	224.636	103.318	146.81	328.762
126.889	209.722	144.308	324.115	214.909	116.773	146	156	198.708	383.792	340.958	231.25	524.556	189.111	211.5	308	394.091	211.091	128.389	206.556	224.609	103.217	148.091	333.909
127.5	209.5	144	325	212.217	117.391	146	156	198.182	383.818	340.958	231.25	524.684	189.053	211.5	308	394.909	210.773	128.263	206.526	224.609	103.217	147.091	337.909
126.778	209.389	142.917	329.083	211.3	117.9	149	155	197.273	383.364	340.958	231.25	524.556	189.111	211.5	308	398.87	208.174	128.263	206.526	224.609	103.217	147.632	342.737
125.941	210.235	140	328	207.632	118.737	149	155	195.952	384.19	340.923	231.423	524.556	189.111	211.5	308	399.5	209	128.263	206.526	224.609	103.217	147.048	344.333
126.056	210.889	140.045	330.273	204.667	119.714	149	155	195.727	384.045	340.923	231.423	524.556	189.111	211.5	308	401.273	206.955	128.263	206.526	224.667	103.125	147.739	346.348
126.467	212.133	139.52	330.4	201.318	121.409	155	149	195.818	383.227	340.923	231.423	523.842	189.316	211.5	308	404.381	204.952	128.263	206.526	224.667	103.125	148.5	349.25
126.5	212.5	138.045	330.273	198.182	122.273	158.4	146.6	195.652	383.652	340.88	231.32	522.842	189.842	211.5	308	406.9	203.05	128.263	206.526	224.636	103.318	147.714	351.619
126.5	212.5	137.6	330.96	195.579	122.895	160.588	145.118	195.913	383.304	340.958	231.25	521.842	189.842	211.5	308	409.87	199.478	128.263	206.526	224.636	103.318	149.1	353.05
126.778	212.5	137	330.5	192	123.364	163.333	142	195.913	383.304	340.88	231.32	520.1	190.05	211.5	308	413.19	195.571	128.263	206.526	224.609	103.217	149.211	354.474
127.167	211.833	136.917	331.917	189.579	124.895	167.278	139.833	195.818	383.364	340.88	231.32	519.1	190.05	211.5	308	415.5	191.818	128.263	206.526	224.609	103.217	149.75	354.4
127.611	211.333	136.308	331.962	188	126	169.947	134.842	195.583	383.417	340.88	231.32	518.632	190.211	209.421	308.105	418.409	186.636	128.263	206.526	224.609	103.217	150.1	355.05
127.235	211.294	135.917	333.083	185	127	172.471	130.353	195.583	383.417	340.88	231.32	518.105	190.421	205.952	309.381	420.5	183	128.263	206.526	224.25	103.25	151.75	354.812
127.467	211.133	134.4	335.04	181.667	128.611	177.5	125.5	195.583	383.417	340.88	231.32	517.263	190.579	201.826	309.565	425	178	128.263	206.526	223.091	103.091	152.263	354.737
127.25	211.625	133.708	335.958	178.7	129.85	181.167	122.167	195.583	383.417	340.88	231.32	515.5	191.222	199.3	309.85	426	173	128.263	206.526	221	103	152.222	355.5
126.842	212.053	135	337.174	177.5	131.5	183.421	121.105	195.583	383.417	340.88	231.32	513.9	191.95	195	310.826	427.85	167.3	128.263	206.526	220.632	103.526	152.5	355.5
126.944	212.111	135.045	337.273	175.526	133.368	186.632	119.158	195.583	383.417	340.88	231.32	512.588	192.118	193.5	311	429.783	163.913	128.263	206.526	220.476	103.381	152.778	355.5
126.25	212.438	135.826	338	173.611	134.778	188	119.857	195.583	383.417	340.958	231.25	510.944	192.111	191.5	312	431.7	159.15	128.25	206.6	221.105	103.579	153.5	355.778
126	213	136.333	338.125	171.579	136.895	189.5	119	195.583	383.417	340.958	231.25	510.278	192.389	189.7	313.15	432.842	157.158	128.25	206.6	221.105	103.579	153.5	356
125.824	214.176	136.917	338.083	168.167	138.833	189.952	119.381	195.583	383.417	340.88	231.32	509.5	192.5	187.421	314.105	434.15	155.7	128.263	206.526	222.19	104.143	153.909	356.091
126.056	214.889	136.917	338.083	167.529	141.647	190.474	119.632	195.583	383.417	340.88	231.32	508.176	192.235	186	316	434.286	154.714	128.389	206.556	222.105	104.579	153.091	356.909
126.056	214.889	136.917	339.083	166.529	143.647	190.952	119.381	195.583	383.417	340.88	231.32	506.412	191.882	185.263	316.737	434.714	154.286	128.824	206.412	222.105	104.579	153.85	356.25
126.176	214.882	135.826	340	165.529	144.647	191.7	119.05	195.583	383.417	340.923	231.423	505.278	192.056	185.474	316.368	434.7	154.15	128.778	206.5	221.727	104.5	153.909	356.091
126.278	214.944	134.6	340.08	164.529	146.647	192	118.857	195.583	383.417	340.923	231.423	504	192.5	185.1	316.95	434.7	154.15	128.632	206.684	221.25	104.25	154.545	356.909
126.278	214.944	133.708	340.958	161.95	148.9	191.955	118.727	195.583	383.417	340.923	231.423	502.75	193.438	185	317	434.571	154.095	129	206.667	221.333	104.143	155.381	357.19
126.278	214.944	134.4	343.04	161.667	150.667	191.955	118.727	195.583	383.417	340.923	231.423	501.5	193.5	185.19	317.048	434.571	154.095	128.895	206.789	221.591	104.318	155.864	357.682
126.278	214.944	134.6	343.96	159.579	152.895	191.955	118.727	195.583	383.417	340.88	231.32	500.389	194.278	184.3	317.85	434.571	154.095	128.895	206.789	221.591	104.318	156.1	357.95
126.176	214.882	134.12	344.52	157.889	154.556	191.955	118.727	195.583	383.417	340.923	231.423	498.75	194.438	182	319	434.571	154.095	129.556	207	221.591	104.318	156.7	358.15
126.176	214.882	134.667	346.75	154.588	156.882	191.955	118.727	195.583	383.417	340.958	231.25	497.75	194.85	180.9	319.9	434.5	154	129.733	207.2	221.591	104.318	158.238	358.381
126.176	214.882	133.542	348.875	150.316	159.053	191.955	118.727	195.583	383.417	340.958	231.25	497.333	197	180.1	319.95	434.5	154	130.118	207.353	221.609	104.217	162.143	360.81
126.176	214.882	133.478	350.391	148.158	161.053	192.35	118.65	195.583	383.417	341	231.36	496.056	197.111	179.842	319.789	434.5	154	131.105	206.579	221.591	104.318	164.238	361.286
126.056	214.889	133.727	351.773	145.947	163.158	195.815	117.222	195.583	383.417	341	231.36	495.625	197.25	179.579	319.368	434.5	154	131.5	206.6	221.591	104.318	166.636	362.682
126.056	214.889	134.125	352.417	143.947	166.158	200.792	118.542	195.583	383.417	341	231.36	495.235	197.706	179.955	319.273	434.5	154	132.389	206.556	221.591	104.318	168.7	363.15
126.056	214.889	134.435	352.609	140.944	169.556	202.632	118.737	195.583	383.417	341	231.36	494.722	197.944	180.619	319.048	434.5	154	132.722	205.778	221.609	104.217	169.913	364.565
126.176	214.882	134.739	352.826	140.278	169.889	205.263	119.579	195.583	383.417	341	231.36	494.5	198	180.667	318.286	434.5	154	133.368	204.684	221.609	104.217	171.087	365.435
126.176	214.882	134.727	353	140.944	169.556	207.368	119.842	195.583	383.417	341	231.36	494.588	198.118	180.75	315.85	434.5	154	134	203.667	221.609	104.217	173.318	366.182
126.176	214.882	134.609	353.957	140.944	169.556	209	120.619	196.286	384.476	340.923	231.423	494.722	198.167	180	313.857	434.5	154	136.5	204.6	221.609	104.217	177.042	367.708
126.056	214.889	135.217	354.913	141.158	169.842	211	122.5	197.609	386.043	340.923	231.423	494.765	198.294	179.474	311.368	434.5	154	138.222	203.611	221.609	104.217	177.273	367.182
126.056	214.889	135.792	355.417	141.316	171.053	213.609	125.435	196.478	386.348	340.923	231.423	494.765	198.294	178.7	310.15	434.5	154	139.682	204.136	221.591	104.318	178	367.174
126	215	136.609	355.957	140.25	172.95	214.875	126.333	195.565	387.174	340.923	231.423	494.765	198.294	177.7	308.95	434.5	154	142.45	204.05	221.591	104.318	177.913	367.565
126.056	214.889	136.542	355.875	139.167	175.611	218.318	127.273	196.045	387.273	340.88	231.32	494.765	198.294	176.091	305.091	434.5	154	142.909	204.591	221.609	104.217	177.739	367.696
126.056	214.889	135.81	354.905	138.444	178.056	221.238	126.905	196.174	387.304	340.88	231.32	494.765	198.294	174.619	302.524	434.5	154	145.895	202.421	221.591	104.318	177.739	367.696
126.056	214.889	135.583	355.5	137.444	180.111	226.55	126.8	196.5	387.636	340.88	231.32	494.765	198.294	173.5	301	434.5	154	148	199.5	221.591	104.318	177.739	367.696
126.056	214.889	136.174	355.696	137.118	182.588	232.091	126.227	195.619	387.667	340.88	231.32	494.765	198.294	172.5	299	434.5	154	149.9	199.05	221.591	104.318	177.421	367.895
126.056	214.889	136.478	356.391	136.444	184.722	237.19	124.714	195.105	388.579	340.958	231.25	494.765	198.294	170.421	296.895	434.5	154	151.304	199.217	221.591	104.318	177.421	367.895
126.056	214.889	136.417	356.5	134.889	186.278	244.636	120.136	194.381	389.667	340.923	231.423	494.765	198.294	169.909	293.909	434.5	154	154.5	198	221.609	104.217	177.421	367.895
126.056	214.889	136.667	357.125	133.444	188.111	248.55	118.7	193.8	390.05	341.682	232.136	494.765	198.294	168.5	292	434.5	154	157.35	196.6	221.591	104.318	177.421	367.895
126.176	214.882	136.478	357.391	133.25	190.15	251.524	117.381	193.619	389.857	344.917	236.375	494.765	198.294	167.421	291.105	434.5	154	159.909	195.909	219.619	104.429	177.421	367.895
126.176	214.882	136.583	358.167	131.556	193.222	254.048	116.381	193.571	389.857	347.565	239.652	494.765	198.294	165.909	289.909	434.5	154	161.857	195.333	217.632	104.526	177.421	367.895
126.176	214.882	136.75	358.208	132.111	195.333	254.391	116.043	193.278	390.333	348.889	243.296	494.765	198.294	164.579	287.105	434.5	154	164.227	194.591	213.091	105.909	177.421	367.895
126.176	214.882	136.44	357.92	131.091	197.091	254.364	115.864	193.222	390.167	352.08	246.72	494.765	198.294	163.091	285.091	434.5	154	169.727	191.955	211.714	106.333	177.421	367.895
126.176	214.882	136.56	357.76	129.789	200	254.391	115.565	193	390.438	356.167	250.667	494.765	198.294	162	285	434.5	154	172.19	191.143	209.632	106.526	177.421	367.895
126.176	214.882	136.625	357.667	129.25	202.95	254.458	115.458	192.938	390.25	360.13	255.783	494.765	198.294	161.3	284.85	434.5	154	174.091	190.091	206.105	108.579	177.421	367.895
126.176	214.882	136.846	357.615	128.45	205.05	254.458	115.458	193.353	390.235	363.08	259.6	494.765	198.294	160.3	284.85	434.5	154	176.955	189.273	204.143	108.81	178.143	368.19
126.176	214.882	137.375	358.167	128.722	206.389	254.458	115.458	193.733	390.2	368.08	262.6	494.765	198.294	160.579	284.105	434.5	154	181.96	188.6	201.105	109.579	180.333	370.048
126.176	214.882	138.32	359.56	128.579	207.105	254.458	115.458	194.562	390.25	372	265.5	494.765	198.294	160.81	284.952	434.5	154	185.909	186.091	200.105	109.579	180.81	371.143
126.056	214.889	139.417	359.5	127.316	208.053	254.565	115.391	194.118	390.353	375.875	268.792	494.765	198.294	160.857	284.81	434.5	154	188.091	185.227	196.739	111.043	183	374
126.056	214.889	140.333	359.875	126.944	208.556	254.565	115.391	195.056	390.611	379.042	270.25	494.765	198.294	161.15	284.75	434.5	154	191.55	184.05	193.105	112.579	184.238	375.286
126.056	214.889	140.864	360	126	210.368	254.565	115.391	196.278	390.333	384.577	272.423	494.765	198.294	161.3	284.85	434.5	154	196.19	183.238	190.25	113.25	185.714	377.524
126.056	214.889	141.333	359.958	125.25	212.95	254.478	115.348	196.824	389.235	390.696	276.261	494.765	198.294	161.3	284.85	434.5	154	200.913	181.217	189.25	113.25	187.25	379.15
126.056	214.889	141.625	359.667	125.25	213.95	254.478	115.348	197.381	388	393.957	278.609	494.765	198.294	161.15	284.75	434.5	154	203.167	179.875	188.739	114.043	189.045	379.727
126.056	214.889	142.375	359.333	125.368	215.211	254.478	115.348	197.895	388	398.708	280.583	494.765	198.294	161.15	284.75	434.5	154	207.727	178.955	186.957	114.913	191.091	380.091
126.056	214.889	142.56	358.76	124.85	216.35	254.478	115.348	199.182	388.136	405.32	284.68	494.765	198.294	161.15	284.75	434.5	154	211.125	178.458	184.105	116.579	192.81	379.952
126.176	214.882	142.783	358.087	124.714	217.714	254.478	115.348	203	388	409.545	287.909	494.765	198.294	161.15	284.75	434.5	154	215.125	176.667	181.632	117.526	193.739	379.696
126.176	214.882	143.24	357.68	124.143	219.19	254.478	115.348	203.381	388.048	412.636	290.182	494.765	198.294	161.15	284.75	434.5	154	218.042	175.667	179.632	116.526	193.913	379.565
126.176	214.882	143.478	357.391	124.25	220.95	254.478	115.348	204.318	387.273	417.913	291.391	494.765	198.294	161.15	284.75	434.5	154	222.381	175.048	178.211	117.737	194.783	379.478
126.176	214.882	143.64	357.24	123.316	223.053	254.478	115.348	204.409	386.455	422.857	293.762	494.765	198.294	161.15	284.75	434.5	154	226	174.174	176.353	118.529	196.429	380.19
126.176	214.882	144.333	356.958	122.722	225.111	254.478	115.348	204.217	385.217	427.333	297.792	494.765	198.294	161.15	284.75	434.5	154	230.091	173.227	174.105	120.579	197.636	380.636
126.158	214.947	144.783	357.087	123.158	227.842	254.478	115.348	204.091	384.818	432.25	300.583	494.765	198.294	161.15	284.75	434.5	154	233.619	170.476	172.783	120.13	198.045	380.727
126.056	214.889	144.864	357	122.789	231	254.478	115.348	203.5	384.773	439.435	303.87	494.765	198.294	161.15	284.75	434.5	154	238.167	169.583	172.947	120.789	198.13	380.652
126.158	214.947	144.75	357.208	122.8	232.65	254.478	115.348	204.043	385.087	443.042	306.417	494.765	198.294	161.15	284.75	434.5	154	241	168.864	172.632	121.526	198.13	380.652
126.158	214.947	145	357.5	122.143	234.19	254.478	115.348	204.333	384.458	447.913	309.391	494.765	198.294	161.15	284.75	434.5	154	244.091	168.227	172.222	121.611	198.125	380.542
126.158	214.947	145.08	357.76	122.25	234.95	254.5	115.091	205.091	384.182	454.727	311.136	494.833	198.167	161.15	284.75	434.5	154	248.13	166.348	172.222	121.611	198.125	380.542
126.158	214.947	145.4	358.04	122.579	235.105	254.238	114.905	205.136	385.364	459.24	314.24	495.176	198.118	161.15	284.75	434.5	154	252.042	166.292	172.353	121.529	198.125	380.542
126.158	214.947	145.208	359.458	122.579	235.105	254.095	114.571	204.864	386.727	461.826	315.565	495.5	198.222	161.15	284.75	434.5	154	255.708	165.708	172.222	121.611	198.045	380.727
126.158	214.947	145.136	360	122.579	235.105	253.905	114.286	205.619	387	467.13	317.174	495.667	198.389	161.19	284.857	434.5	154	260.273	164.591	172.222	121.611	197.957	380.783
126.158	214.947	145.32	359.84	122.579	235.105	254.053	114.368	206.32	386.88	472.24	317.84	495.765	198.294	161.15	284.75	434.5	154	262.81	163.048	172.353	121.529	197.957	380.783
126.158	214.947	145.542	359.875	122.579	235.105	254.286	114.286	206.955	386.273	477.333	320.333	495.667	198.389	161.15	284.75	434.5	154	266.087	162.783	172.353	121.529	198.045	380.727
126.158	214.947	145.682	359.864	122.579	235.105	254.478	114.348	206.083	386.333	480.042	322.417	495.529	198.353	161.19	284.857	434.5	154	268.45	162.25	172.353	121.529	198.045	380.727
126.278	214.944	146.208	359.792	122.579	235.105	256.565	116.391	204.909	388.5	483.217	324.739	495.529	198.353	161.15	284.75	434.5	154	273.81	161.048	172.353	121.529	198.13	380.652
126.158	214.947	146.56	359.76	122.111	235.444	258.524	118.19	205.524	389	485.136	326.409	495.529	198.353	161.15	284.75	432.478	156.609	277.5	159.75	172.353	121.529	198.13	380.652
126.158	214.947	147.12	360.16	121.7	236.15	260.727	121	205.35	389.15	486.826	328.565	495.529	198.353	161.19	284.857	431.286	157.714	281.19	159.143	172.353	121.529	198.13	380.652
126.056	214.889	147.2	360.96	121.381	236.952	268.04	128.4	207.1	390.15	488.042	330.417	495.529	198.353	161.15	284.75	431.3	158.85	283.682	158.591	172.353	121.529	198.13	380.652
126.056	214.889	147.44	361.92	121.579	237.105	270.909	130.409	207.714	391.929	489.32	332.44	495.529	198.353	161.15	284.75	431.048	159.19	289.273	157.591	172.353	121.529	198.13	380.652
126.056	214.889	148.192	363.423	121.842	237.158	271.696	135.217	208.067	392.533	490.913	334.391	495.529	198.353	161.15	284.75	431.048	159.619	293.5	155.75	172.353	121.529	198.13	380.652
126.056	214.889	148.333	363.958	121.842	237.158	272.909	139.818	205.571	393.5	491.417	334.75	495.529	198.353	161.15	284.75	431.048	159.619	296.682	153.591	172.353	121.529	198.13	380.652
126.056	214.889	148.68	364.76	122	237.143	278.727	143.5	206.6	392.1	491.619	335.048	495.529	198.353	161.15	284.75	431.048	159.619	299.81	153.048	172.353	121.529	198.13	380.652
126.056	214.889	148.96	365.6	122	237.143	282.5	149	208.5	392.5	492	335.261	495.667	198.389	161.15	284.75	431.048	159.619	305	151.273	172.353	121.529	198.13	380.652
126.056	214.889	149.56	367.08	121.889	237.278	284.857	151.476	210.471	392.353	492.25	335.5	495.667	198.389	161.15	284.75	431.048	159.619	309	149.143	172.353	121.529	198.13	380.652
126.056	214.889	150.64	366.8	120.889	239.278	286.087	155.087	213.286	392.238	492.261	335.391	495.529	198.353	161.15	284.75	431.048	159.619	311.609	147	172.353	121.529	198.13	380.652
126.056	214.889	152.667	367.042	120.158	240.842	287.609	158.957	217.88	394.8	492.261	335.391	495.529	198.353	161.15	284.75	431.048	159.619	314.043	146.391	170.45	122.15	198.13	380.652
126.176	214.882	154.423	367.5	120.118	241.588	289.818	160.318	222.846	395.115	492.32	335.44	495.667	198.389	161.15	284.75	431.048	159.619	319	145.273	167.158	124.158	198.13	380.652
126.056	214.889	155.4	366.04	120.158	242.842	290.391	161.826	225.778	395.037	492.333	335.333	495.667	198.389	161.15	284.75	431.048	159.619	324.32	142.12	164.1	125.05	198.13	380.652
126.056	214.889	155.8	366.88	120	243.353	290.913	162.391	227.5	395.143	492.333	335.333	495.529	198.353	160.471	284.647	431.048	159.619	326.045	141.273	162.211	125.737	198.13	380.652
126.158	214.947	156.6	366.96	119.789	245	290.913	162.391	228.885	395.038	492.333	335.333	495.529	198.353	158.5	283.778	431.048	159.619	329.043	140.391	161.222	126.611	198.13	380.652
126.158	214.947	157	366.5	118.947	247.158	290.913	162.391	229.593	396.185	492.333	335.333	495.667	198.389	154.529	283.647	431.048	159.619	334.682	139.091	159.053	127.947	198.13	380.652
126.176	214.882	156.56	366.2	119.118	248.588	290.913	162.391	229.846	396.962	492.192	335.115	495.667	198.389	151.579	282.895	431.048	159.619	338.818	136.727	158.278	128.833	198.13	380.652
126.056	214.889	156.333	365.958	119.5	250.75	290.913	162.391	229.846	396.962	492.192	335.115	495.667	198.389	148.222	281.5	431.048	159.619	341.391	135.565	155.158	131.158	198.13	380.652
126.056	214.889	156.88	365.48	119.842	254.158	290.913	162.391	230.778	396.037	492.08	335.08	495.667	198.389	143.947	279.789	431.048	159.619	344.043	134.391	154.158	134.158	198.045	380.727
126.056	214.889	158.4	365.04	119.9	255.05	291.042	162.417	230.846	395.962	491.875	335.25	495.667	198.389	140.5	278.5	431.048	159.619	349.043	133.391	153	134.625	198.13	380.652
126.056	214.889	159.654	364.692	119.947	256.158	291.042	162.417	230.815	394.407	491.522	334.783	495.667	198.389	137.5	276.5	431.048	159.619	352.9	130.95	151.368	136.053	198.13	380.652
126.056	214.889	160.64	364.24	119.444	258.111	291.042	162.417	234	395.32	491.417	334.75	495.667	198.389	134.5	275.222	431.048	159.619	355.913	129.435	150.059	137.471	198.13	380.652
126.056	214.889	161.333	362.875	119.789	259	291.042	162.417	234.56	395.12	491.417	334.75	495.667	198.389	133.333	272	431.048	159.619	358.783	128.609	149	140.947	198.13	380.652
126.176	214.882	161.917	365.083	119.889	259.278	290.913	162.391	242.036	395.25	491.417	334.75	495.667	198.389	132.211	271.947	431.048	159.619	363.905	127.238	148	142.278	198.13	380.652
126.278	214.944	164.2	366.88	120	259.647	290.913	162.391	247.4	393.88	491.417	334.75	495.667	198.389	131.5	271.5	430.15	159.7	368	124.727	147.222	146.222	198.13	380.652
126.056	214.889	165.44	365.92	120.65	259.35	290.913	162.391	247.96	396.12	491.417	334.75	495.667	198.389	132.579	270.105	428.4	159.8	371.045	123.273	147.167	147.833	198.13	380.652
126.176	214.882	166.32	365.44	120.65	259.35	291.042	162.417	249.56	396.32	491.417	334.75	495.667	198.389	134.333	270	425.842	157.684	373.81	122.048	146.278	151.056	198.13	380.652
126.056	214.889	166.44	365.6	120.619	259.476	291.042	162.417	250.5	396.231	491.417	334.75	495.667	198.389	134.5	270.5	423.895	156.421	378.318	119.909	146.615	150.846	198.045	380.727
126.056	214.889	166.846	365.615	120.789	260	291.042	162.417	252.96	396.12	491.417	334.75	495.667	198.389	133.5	270.778	419.25	153.6	381.1	117.05	145.333	155	198.045	380.727
126.056	214.889	167.08	365.8	120.789	260	291.042	162.417	258.308	396.115	491.417	334.75	495.667	198.389	134	271.5	416.048	151.095	383.1	114.05	144.062	157.812	198.045	380.727
126.056	214.889	167.963	365.407	120.9	260.05	291.042	162.417	261.96	396.12	491.417	334.75	495.667	198.389	134.1	272.95	415.053	149.368	385.227	112.364	142.5	162	198.045	380.727
126.176	214.882	169.269	364.769	120.9	260.05	290.913	162.391	266.875	396.208	491.417	334.75	495.667	198.389	134.4	274.4	414.333	148.667	388.5	109.25	142.467	163.533	198.13	380.652
126.176	214.882	172.444	360.704	120.9	260.05	290.913	162.391	270.2	397.12	491.417	334.75	495.667	198.389	133.5	275.5	413.905	146.571	390.65	106.3	141.75	166	198.13	380.652
126.176	214.882	175.32	358.44	120.9	260.05	290.913	162.391	271	397.174	491.417	334.75	495.667	198.389	133.412	276.118	412.25	143.5	390.05	105.5	140.765	169.176	198.13	380.652
126.056	214.889	177.333	356.852	120.842	260.158	290.913	162.391	270.955	397.273	491.417	334.75	495.667	198.389	133.647	276.529	411.762	138.81	390	105.143	140.133	171.933	198.13	380.652
126.056	214.889	178.88	355.48	120.842	260.158	290.913	162.391	271.44	397.32	491.417	334.75	495.667	198.389	134.5	277.5	409.458	138.792	390.095	104.905	138.111	175.167	198.13	380.652
126.056	214.889	179.72	355.84	120.722	260.889	291.042	162.417	271.952	397.381	491.417	334.75	495.667	198.389	134.25	278.375	408.182	137.364	389.238	104.714	138.111	177.778	198.13	380.652
126.056	214.889	180.731	356.231	120.9	262.05	291.042	162.417	272.292	397.833	491.417	334.75	495.667	198.389	134.353	278.471	404.286	134.286	388.421	105.105	138.176	180.118	198.13	380.652
126.056	214.889	181.536	356.536	120.842	264.158	291.042	162.417	272.458	397.958	491.417	334.75	495.667	198.389	134.667	279	401.762	132.81	388.857	104.81	137.25	181.5	198.13	380.652
126.056	214.889	181.808	355.769	120.579	265.105	291.042	162.417	272.478	397.87	491.417	334.75	495.667	198.389	135.5	279.5	400.05	134.25	389.333	105.619	136.882	183.882	197.87	380.348
126.056	214.889	182.538	355.654	120.118	267.588	290.913	162.391	272.478	397.87	491.417	334.75	495.667	198.389	136.421	278.895	399.909	133.091	389.727	105.955	137.8	186.867	197.667	380.286
126.25	215.438	183.444	355.593	120.111	269.722	290.913	162.391	272.478	397.87	491.417	334.75	495.667	198.389	136.5	278.5	399.75	131.95	390.19	106.238	136	191	197.81	380.143
125.158	216.947	184.64	356.16	120.158	270.842	290.913	162.391	272.478	397.87	491.417	334.75	495.667	198.389	138	277	399.952	131.619	390	106.143	133.667	194.722	197.261	380.304
124.5	219	187.357	357.643	120.05	274.1	290.913	162.391	272.478	397.87	491.417	334.75	495.667	198.389	138.5	275.5	399.81	131.048	390.421	105.895	132.278	199.889	196.909	380.227
124.412	220.882	188.56	356.76	120.842	277.158	290.913	162.391	272.478	397.87	491.417	334.75	495.667	198.389	139.5	274.778	399.762	130.81	390.19	105.952	130	206	196.364	379.091
124.5	221.5	189.846	356.385	120.789	278.368	290.913	162.391	272.478	397.87	491.417	334.75	495.667	198.389	139.5	272.5	399.682	131.091	389.471	105.353	128.056	207.611	195	379.174
124.375	221.25	190.923	356.923	120.65	280.35	290.208	162.042	272.478	397.87	491.417	334.75	495.529	198.353	139.9	268.95	398.909	131.091	389.421	105.105	127.647	209.294	193.524	378.619
124.316	220.789	192.208	356.458	120.7	282.15	286.478	159.652	272.478	397.87	491.417	334.75	495.529	198.353	140.1	266.05	397.762	131.81	389.421	105.105	127.667	212.444	192.909	378.091
125.053	220.158	193.423	356.5	121	284.368	283.105	159.421	272.478	397.87	491.417	334.75	495.667	198.389	139.5	263	396.952	131.619	389.421	105.105	126.625	216.625	191.048	376.333
125.778	219.5	194.08	356.32	121.381	287.762	282.143	154	272.478	397.87	491.417	334.75	495.667	198.389	139.111	261	396.909	131.091	389.421	106.105	124.737	220.632	189.091	376.227
126.167	218.833	195.444	355.593	121.65	289.35	282.542	146.875	272.565	398	491.417	334.75	495.667	198.389	138.889	256.333	396.048	132.381	389.857	106.19	124.412	224.941	186.957	376.391
126.222	218.611	197.12	354.52	121.95	290.9	276.522	142.87	273.5	398.083	491.417	334.75	495.889	198	139.158	252.789	394	133.143	389.5	107	125.1	227.95	184.909	375.955
125.944	218.722	199.615	353.846	122	292.5	273.81	137.048	274.364	398.545	491.417	334.75	495.75	198.438	137.9	247.1	391.905	134.81	389.5	107	122.235	231.059	184.273	375.045
125.353	219.529	202.741	354.333	122.381	294.762	271.909	131.955	274.591	398.545	491.417	334.75	495.4	199.6	136.895	244.474	393.391	133.478	389.476	106.857	122.6	233.467	183	373.708
125	220.5	205.923	358.577	123.7	297.15	264.545	127.545	276	397.174	491.417	334.75	495	201.235	136.235	239.294	392.048	135.381	389.286	106.81	122.579	236.263	181.091	371.909
123.882	221.588	206.769	357.692	123.7	298.15	261.619	122.952	276.846	395.962	491.417	334.75	494.5	202.778	136.842	236.842	389.292	138.542	389.286	106.81	123.375	238.5	180.091	369.909
123.75	224.562	207.6	357.56	122.5	300.2	256	117.826	278.091	394.864	491.417	334.75	494.278	204.056	137.7	234.85	388	140.5	389.227	106.682	122.6	238.533	177.909	367.091
123.235	228.294	209.32	357.44	122.619	301.476	248.727	111.955	278.333	396.333	491.417	334.75	495.529	205.353	138.842	234.842	384.75	141.25	389.227	106.682	122.882	238.529	177.727	366.955
122.5	230.5	210.32	356.84	123.25	302.15	242.909	109.909	279.455	396.773	491.417	334.75	494.867	206.533	139.842	232.842	383.952	142.619	389.227	106.682	123.167	238.833	177	365.174
122.25	232.438	211	356.875	123.9	303.05	236.1	106.95	280.692	398.115	491.417	334.75	494.294	208.412	141.421	231.158	381.909	143.091	389.227	106.682	123.158	239	176	364.5
122.4	233.6	211.667	357.042	124.842	304.947	228.75	103.85	283.708	396.958	491.417	334.75	493.278	210.833	143.111	230.667	379.381	147.238	389.227	106.682	123.158	239	174.909	363.091
121.944	236.111	212.385	356.154	125.1	305.3	221.25	104.15	284.391	396.435	491.417	334.75	492.529	213.353	145.842	228.842	377.429	147.095	389.286	106.571	123.158	239	174	362
121.75	238.562	212.481	356.111	124.619	307.238	213.381	104.952	284.76	396.2	491.417	334.75	491.278	214.833	147.842	226.842	371.682	148.045	389.286	106.571	123.158	239	173	361
121.688	242.188	212.32	356.08	125.286	308.619	210.9	103.9	286.87	395.87	491.417	334.75	491.056	216.111	149.368	224.842	369.545	146.864	389.286	106.571	123.158	239	172.091	357.909
121.4	243.4	212.214	356.5	125.7	311.15	208.19	106.048	289.318	395.773	491.417	334.75	490.842	216.789	151.421	220.158	366.75	147.208	389.286	106.571	123.158	239	171	358
120.846	244.538	212.346	356.654	126.238	312.381	207.6	106.75	296.538	395.846	491.417	334.75	490.25	217.562	152.889	217.111	363.727	148.5	389.227	106.682	123.158	239	170.5	358.778
121	246.5	212.32	356.76	127	315	205.273	107.409	297.56	394.32	492.13	335.522	489.632	218.789	154.471	212.647	360.762	149.81	389.227	106.682	123.158	239	169.5	359
120.846	247.538	212.346	356.654	127.143	316.19	205.227	108.182	299.227	392.909	494.13	337.087	488.632	220.526	153.944	208.889	356.909	149.091	389.286	106.571	123.158	239	168.5	359
120.846	247.538	212.346	356.654	127.5	318.2	205.136	108.364	299.875	393.208	497.5	341	487.632	222.789	154.7	204.85	353.304	151.696	389.286	106.571	123.158	239	167.81	358.048
120.714	248.5	212.346	356.654	128.3	318.85	205	108.5	301.5	393.417	499.609	344.043	486.471	224.647	154.889	204.722	350.762	153.81	389.227	106.682	123.158	239	166	358.826
120.5	248	212.5	356.5	128	321	205.043	108.609	302.875	393.208	500	346.5	485.647	226.059	155.842	204.842	346.409	155.227	389.227	106.682	123.158	239	165.917	358.917
120.286	248.5	212.741	355.407	128	324	205.043	108.609	304.24	393.28	500.304	347.957	484.722	226.444	157.056	205.111	345	155	389.227	106.682	123.111	238.889	165.381	359.048
120	248.5	213.333	353.875	128.105	325.579	205.043	108.609	304.875	394.208	499.52	350.32	483.882	226.529	157.529	205.353	342.5	154.5	389.227	106.682	123.111	238.889	163.909	359.091
120.286	248.5	213.654	354.346	128.667	327.476	205.043	108.609	306.864	394.409	498.391	352.696	483	227	158.842	205.842	337.545	153.864	389.227	106.682	122.05	243	162.579	359.105
120.5	249.5	213.308	353.885	128.667	329.476	205.043	108.609	308.25	395.65	498.24	356.04	482.789	228.053	159.7	205.85	334.095	152.19	389.227	106.682	123.053	245.842	162.381	359.048
120.615	252.231	213.778	353.333	129.7	332.15	205.043	108.609	309.619	395.667	497.636	358.5	482.1	228.95	159.7	204.85	330.44	150.6	389.227	106.682	123.1	249.55	162	358.857
120.5	254.286	214.5	353.5	129.762	335.619	205.043	108.609	311.692	394.115	497.28	359.76	480.765	229.294	161.3	204.15	326.85	151.7	389.227	106.682	121.842	253.684	161.909	358.955
124.286	254.643	214.654	353.346	129.95	337.1	205.043	108.609	313.87	393.043	496.478	358.783	480.235	229.706	161.842	203.842	323.952	153.19	389.227	106.682	121.952	256.238	162.318	359.091
122.083	254.75	214.654	353.346	130.81	339.095	205.043	108.609	315.364	392.545	495.375	358.792	479.833	230.167	162.667	204.389	321.091	152.909	389.227	106.682	122.375	256.5	162.136	359.682
122.154	255.538	214.654	353.346	131.211	338.368	205.043	108.609	316.958	390.958	494.455	357.909	479.611	230.667	163.895	204.579	318.75	152.95	389.227	106.682	122.5	257.375	162.318	360.909
121	256.429	214.593	353.259	131.95	338.25	205.043	108.609	320.227	389.682	493.522	357.522	479.471	230.647	165.7	204.6	317.619	152.952	389.227	106.682	122.1	260.25	162.409	361.364
120.615	256.615	214.593	353.259	131.905	338.905	205.043	108.609	318	391	491.92	356.32	479.235	230.706	166.3	204.15	317	152.5	389.227	106.682	122.1	263.55	162.391	361.478
120.4	257.6	214.593	353.259	132.211	339.368	205.043	108.609	320.227	389.545	490.84	356.44	479.471	230.647	169	203.85	316.619	151.952	389.227	106.682	121.5	266	162.708	361.458
120.154	258.538	214.5	353.231	132.7	340.15	205.043	108.609	322.542	388.292	489.417	356.625	479.632	230.842	170.7	203.85	313.826	151.435	389.227	106.682	121.895	266.737	163.708	361.458
120.133	258.6	214.5	353.231	133.619	342.048	205.043	108.609	323.522	387.043	487	356.857	479.632	230.842	172.3	203.15	310.952	150.619	389.227	106.682	121.944	269.667	163.826	361.435
120.286	258.643	214.4	352.56	133.727	344.364	205.043	108.609	326.44	382.32	484.913	356.087	479.722	230.944	173.842	202.842	309.333	148.583	389.227	106.682	121.562	272.375	163.9	361.95
119	259.5	214.519	351.889	133.783	346.217	205.043	108.609	330.76	380.12	483.391	355.261	479.722	230.944	177	200.158	306	146.857	389.042	106.667	122.05	275.75	164	362
118.643	259.786	215.6	350.44	133.95	347.1	205.043	108.609	328.783	383.391	481.76	355.24	479.722	230.944	179.263	197.053	302.762	145.619	388.95	106.25	122	278.389	164.15	362.3
118.385	260.385	217.038	349.654	134.05	347.3	205.043	108.609	332.182	382.909	479.6	355.16	479.722	230.944	180.7	194.85	299	143	388.55	106.05	122.611	281.889	164.286	362.286
118.357	260.929	216.615	348.154	134.368	347.526	205.043	108.609	336.96	382.08	475.227	354.545	479.722	230.944	181.727	191	297.3	141.15	388.3	106.2	122.263	285.053	164.286	362.286
119.5	263.5	216.6	346.52	134.667	347.238	205.043	108.609	340.609	381.304	472.391	352.261	479.722	230.944	185.474	188.632	294.909	140.091	388.053	106.263	122.947	288.684	164.318	362.409
120.286	265.5	218.231	345.077	134.619	347.667	205	108.5	344.125	380.542	469.7	351.75	479.722	230.944	187.421	184.421	294	140	387.95	106.25	123.25	291.65	164.5	362.5
120.357	265.929	219.08	344.52	134.895	348.579	203.348	107.522	348.261	379.478	467.81	351.762	479.722	230.944	188.25	181.6	290.619	139.952	387.75	106.15	124.889	295.556	164.609	362.522
120.615	265.615	219	343.5	135.381	349.571	195.714	109.286	349.64	377.4	466	351	479.722	230.944	188.667	176.762	287.208	137.75	387.75	106.15	124.588	298.706	164.571	362.905
121.5	267.5	219.4	343.96	136.909	351.091	191.476	110.238	349.792	375.125	462.708	350.167	479.722	230.944	188.895	173.421	285.952	138.619	387.75	106.15	124.05	300.6	164.5	363
121.4	268.6	218.04	342.4	136.895	351.579	187	112.727	354.25	373.667	460.522	347.348	479.722	230.944	188.75	168.55	283.952	138.619	387.75	106.15	124.333	301.333	164.5	363
121.385	270.385	219.154	340.346	137	352.667	184.476	114.238	361.769	372.5	458.182	346.045	479.722	230.944	187.368	167.526	281.826	138.435	387.75	106.15	125.05	302.75	164.5	363
120.615	271.615	219.308	338.423	138.5	354.6	182.1	113.1	367.885	370.308	456.4	346.45	479.722	230.944	186.368	165.526	277	137.727	387.75	106.15	125.556	303.833	164.5	363
121	273.375	219.92	335.8	140	356.333	178.619	115	373.042	369.333	453.263	343.474	479.722	230.944	184.75	163.4	276.286	137.286	387.75	106.15	125.579	305.895	164.5	363
121.4	275.6	222.115	333.308	141	357	176.95	117.25	375.96	368.6	451.4	342.45	479.722	230.944	182.158	162.737	275.762	136.81	387.75	106.15	124.684	308.158	164.5	363
121.688	276.188	221.5	332.083	141.619	357.667	174.95	117.25	385.958	367.708	448.4	341.45	479.722	230.944	180.895	163.579	275.636	136.818	387.75	106.15	124.105	308.526	164.5	363
121.385	277.385	223.808	331.846	141.857	359	173.316	118.053	392.88	364.2	445.095	342.714	479.722	230.944	180	164	275.762	136.81	387.75	106.15	124.6	309.05	164.5	363
122.235	280.706	224.8	329.96	141.381	359.571	172.95	119.25	398	362.826	442.364	341.864	479.722	230.944	178.105	163.421	275.762	136.81	387.75	106.15	125.1	310.4	164.5	363
122.235	282.706	227	328	141.095	360.286	171.571	119.095	403.727	363.045	439.227	341.636	479.722	230.944	176.619	162.571	275.762	136.81	386.6	105.6	124.895	312.421	164.5	363
122.278	285.056	230.037	327.778	140.895	360.421	170.048	118.619	410.192	359.462	433.96	341.08	479.722	230.944	175.3	160.95	275.762	136.81	384.857	105.19	124.833	312.722	164.5	363
122.5	287	232.083	327.083	140.895	361.421	167.952	118.381	420.826	357	432.038	341.346	479.722	230.944	173.895	159.421	275.762	136.81	383.81	105.048	124.833	311.722	164.5	363
122.875	288.688	236.115	325.5	140.895	361.421	167.15	119.6	425.875	357.667	431.227	341.727	479.722	230.944	172.895	157.579	275.762	136.81	381.4	104.25	124.824	311.647	164.5	363
122.867	291.4	241.083	324.083	141.9	361.1	164	123	434	357.826	429.429	343.333	479.722	230.944	171.25	157.45	275.762	136.81	379.421	103.895	124.733	311.533	164.5	363
122.944	293.889	242.885	322.692	143.05	361.7	164	128	443.4	354.92	427.304	343.783	479.722	230.944	168.75	155.55	275.762	136.81	377.421	105.895	124.143	310.929	164.5	363
123.467	295.867	246.679	321	143.5	362.5	164	125	454.192	354.346	421.304	345.783	479.722	230.944	167	155.5	275.762	136.81	375.5	105	124.211	311.579	164.5	363
123.412	298.118	249.074	319.407	144.778	364.5	163	125	459.6	357.24	419.75	344.792	479.722	230.944	163	152.667	275.762	136.81	372.3	104.85	124.211	311.579	164.5	363
123.625	300	253.593	318.926	144.95	365.3	163	125	465.6	358.24	416.818	344.318	478.947	231.158	162.5	152.6	275.762	136.81	369.273	104.409	124.143	311.667	164.5	363
123.706	302.118	257.633	317.633	146.381	366.571	163	125	472.76	356.12	413.227	345.636	477.263	231.263	162.368	152.526	275.762	136.81	365	104.857	124.286	311.905	164.5	363
123.889	303.278	259.926	315.593	147.381	367.571	166	128	479	356.857	407.75	345.625	476.389	231.333	162	151.667	275.762	136.81	364	104.857	124.4	313.1	164.5	363
124.5	304.5	263.679	314.5	148.105	367.579	168	126	482.318	358.773	402.818	346.591	475.647	232.529	162	151.5	275.762	136.81	361.158	103.842	123.947	313.684	164.5	363
124.778	306.5	266.038	313.308	148.895	368.421	168	126	484.375	357.125	399.417	346.708	475.211	232.947	162.222	151.833	275.75	136.95	356.9	105.05	124.19	314.143	164.409	363.227
124.947	308.158	270.148	312.333	148.895	369.579	161	127	485.28	357.44	395.739	348.696	473.588	233.118	162.111	152.278	275.75	136.95	354.158	105.842	124.167	314.222	164.714	363.714
124.722	308.889	274.467	311.633	149.381	369.571	157	127	486.96	357.24	391	349.333	472.368	233.211	162.5	152.6	275.75	136.95	350.316	104.421	124	314.529	164.714	363.714
125.588	308.882	276.12	310.96	149.857	370	154	130	487.6	357.24	384.88	350.92	471.235	233.706	162.263	153.263	275.619	136.952	348.167	104.722	124.222	314.667	164.85	363.7
125.944	308.778	280.852	309.704	150.409	370.045	154	130	487.909	356.909	382.13	351.957	469.368	234.737	162.632	153.474	275.619	136.952	344.158	105.579	123.833	314.722	164.739	364.348
125.833	308.556	284.148	310.333	150.857	371	154	130	488.091	356.773	377.364	352.864	468.882	235.529	163	153.667	275.75	136.95	340.81	103.714	123.588	314.588	164.85	364.7
125.611	308.667	288.828	311.069	150.895	371.421	154	130	488.091	356.773	372.348	354.652	467.235	236.706	162.619	153.952	275.81	137.048	336.85	105.2	123.286	315.095	164.952	364.619
125.737	308.632	293.481	310.889	150.895	371.421	154	130	488.091	356.773	367.739	355.522	465.75	236.85	162.632	154.474	275.81	137.048	332.8	104.4	123.35	315.2	164.609	364.522
125.611	308.667	295.68	310.12	150.952	371.19	154	135	488.174	356.87	366.238	355.619	464.765	237.294	162.579	154.684	275.9	136.95	329.95	105.05	122.875	314.938	165	365
125.611	308.667	300.958	308.667	150.727	371	154	135	488.174	356.87	362.182	357.045	463.789	237.053	162.368	155.526	275.9	136.95	327.053	105.211	122.333	314.467	165.85	365.7
125.611	308.667	304.077	308.423	150.762	371.095	154	135	488.5	356.917	357	356.958	462.9	237.05	162.5	155.6	275.9	136.95	323	105.421	121.8	313.8	166.429	366.429
125.611	308.667	309.643	307.643	150.9	371.1	154	135	488.391	356.913	352.391	356.957	461.118	236.471	162.579	155.684	275.9	136.95	319.105	104	123.067	313.267	166.952	367.381
125.611	308.667	314.333	306.259	150.9	371.1	154	136	489	356.826	348.87	357	459.053	235.842	161.368	156.526	275.9	136.95	315.895	104.579	122.533	312.667	166.909	367.5
125.611	308.667	318.6	305.28	150.9	371.1	154	133.895	493.96	357.24	345	356.958	457.667	235.389	160.118	157.412	276	136.864	312.895	104.579	122.375	312.625	167.1	367.05
125.611	308.667	322.538	304.654	150.857	371	154.3	134	501.708	355.958	339.208	355.875	456.789	235.053	158.647	158.529	276	136.864	308.895	104.579	122.062	312.125	167.682	367.091
125.611	308.667	326.429	304.143	150.364	370.864	153.889	133.889	506.696	358.174	334.864	355.5	456	235.5	158	160.111	276	137	303.75	103.65	122	312	167.952	366.381
125.737	308.632	332.667	303.889	150.318	370.682	153.778	134.111	513.84	357.44	330.182	355.045	455.944	235.889	158.059	160.765	276	137	300.25	104.6	122	311.875	168.1	366.05
125.737	308.632	334.96	301.8	150.381	370.571	153.824	134.235	523.917	359.083	325.435	355.087	454.842	235.947	158	161.667	276.1	137.05	296	104.368	122.062	312.125	168.19	365.952
125.737	308.632	336.808	301.808	150.381	370.571	153.824	134.235	531.667	360.952	320.261	354.957	453.056	235.111	158	161.667	276.1	137.05	291.778	104.5	122.062	312.125	168.19	365.952
125.737	308.632	340.111	300.519	150.381	370.571	153.889	134.389	535.091	362.773	315.167	356.333	451.842	234.947	158	161.889	276.1	137.05	285.318	104.682	122.056	311.889	168.19	365.952
125.737	308.632	342.407	300.037	150.381	370.571	153.842	134.526	539.96	362.24	312.667	356.625	450.211	234.947	158	162.111	276.1	137.05	282.4	105	122.353	311.941	167.364	365.682
125.737	308.632	347.111	299.519	150.381	370.571	153.842	134.526	545.35	362.75	309.304	357.783	448.9	235.05	157.941	162.235	276.3	137.15	279.65	104.75	122.214	311.357	167	365.143
125.737	308.632	351.346	298.731	150.381	370.571	153.842	134.526	548.524	361.524	304.667	357.625	448.158	235.053	157.941	162.235	276.3	137.15	277.1	104.8	122	311.5	166.81	365.048
125.611	308.667	354.08	297.68	150.381	370.571	153.95	134.6	549.19	360.762	301.304	357.783	447.789	236.053	157.833	162.333	276.3	137.15	275.688	106.312	121.786	311.643	166.7	364.85
125.737	308.632	358.077	297.808	150.273	370.5	154.053	134.632	550	359.857	300.136	356.545	446.9	236.05	157.833	162.333	276.3	137.15	274.895	109.579	121.333	311.467	166.19	364.952
125.737	308.632	360.741	297.407	150.143	370.476	154.053	134.632	551.286	358.429	299	356.739	445.278	236.056	157.833	162.333	276.3	137.15	273.19	110.714	121	311.5	166.381	364.048
125.737	308.632	365.741	296.407	150.381	370.571	154.053	134.632	552.875	355.167	298.348	356.652	444	236	157.833	162.333	276.3	137.15	271.65	113.75	120.5	312	166.043	363.783
125.611	308.667	368.111	295.519	150.381	370.571	154.053	134.632	555.261	352	298.478	355.913	442.5	235.778	157.842	162.211	276.3	137.15	269.85	113.9	120.5	312	165.875	363.542
125.737	308.632	370.593	294.556	150.095	370.286	153.944	134.556	556.091	350.773	298.48	356.12	442	235.632	157.842	162.211	276.3	137.15	268.048	116.095	120.5	312.214	165.227	363.364
125.737	308.632	374.654	294.462	150.048	370.095	153.842	134.526	556.091	348.773	298.478	355.913	441.333	235.611	157.842	162.211	276.3	137.15	266.45	119.65	120.333	312.467	164.727	362.955
125.611	308.667	376.111	294.519	150.095	370.286	153.842	134.526	556.182	347.909	298.44	356.12	441	235.632	157.842	162.211	276.3	137.15	265.095	122.714	120.938	312.312	164.619	362.952
125.611	308.667	377.192	294.462	150.095	370.286	153.842	134.526	557.565	347.826	298.44	356.12	441.211	235.947	157.706	162.412	276.3	137.15	260.4	126.9	121.385	312.077	164.421	362.895
125.611	308.667	378.6	294.04	150.095	370.286	154.053	134.632	559.217	347.522	298.44	356.12	441.667	236	157.706	162.412	276.3	137.15	257.333	128.667	121.2	312.2	164.091	362.909
125.471	308.647	378.519	294.185	150.091	370.182	154.053	134.632	559.217	346.304	298.44	356.12	441.789	236.053	157.706	162.412	276.3	137.15	255.778	129.778	121.846	312.385	163.611	362.222
125.588	308.882	378.519	294.185	150.048	370.095	154.053	134.632	558.864	345.318	298.44	356.12	441.789	236.053	157.706	162.412	276.3	137.15	251.053	131.263	122	312.5	163.091	362.091
125.471	309.647	378.519	294.185	150.136	370	153.95	134.6	558.783	344.217	298.44	356.12	441.789	236.053	157.722	162.278	275.619	136.952	249.278	132.611	122.643	312.786	162.909	362.227
125.706	310.765	378.519	294.185	150.05	370	153.875	134.875	558.19	342.762	298.44	356.12	441.789	236.053	157.842	162.211	270.842	136.842	246.263	134.632	122.875	312.938	162.909	362.227
126.235	312.941	378.519	294.185	150.095	370.286	153.875	134.875	558.55	340.05	298.375	356.208	441.789	236.053	157.706	162.412	266.286	136.286	243.409	137.318	123	313	162.7	362.15
126.529	315.353	378.615	294.154	150.095	370.286	154.056	134.778	559.583	339.125	298.417	356.042	441.789	236.053	157.706	162.412	261.842	138.842	240.647	138.765	123.353	312.765	162.909	362.455
126.053	318.842	378.615	294.154	150.048	370.095	154.056	134.778	559.909	337.909	298.182	356.045	441.789	236.053	157.722	162.278	259.286	140.286	236.5	139.889	123.385	312.385	162.909	362.909
126.438	321.25	378.615	294.154	150.381	370.571	153.941	134.765	560.048	336.667	296.136	355.727	441.789	236.053	157.722	162.278	255.842	142.842	232.95	142.75	124.765	311.294	163.1	362.95
127.1	325.95	378.615	294.154	150.381	370.571	154	134.611	559.81	332.952	291.273	355.5	441.789	236.053	157.706	162.412	253.636	143.818	230.81	145.143	124.353	311.471	163.19	362.857
127.889	329.056	378.615	294.154	150.304	370.783	153.941	134.765	559.524	330.286	286.043	356.304	441.789	236.053	157.833	162.333	246.85	145.7	228	147.857	123.882	311.412	163.1	362.95
128.1	331.95	378.615	294.154	150.364	370.864	154	134.611	559.909	328.909	281.348	355.652	441.789	236.053	157.706	162.412	244.75	145.95	225.235	148.706	123.611	311.278	163.05	363.25
127.947	335.158	378.615	294.154	150.381	370.571	154.062	134.812	558.909	325.909	274.739	356.696	441.789	236.053	157.833	162.333	240.208	147.75	220.7	150.75	122.947	311.158	162.955	363.273
128.562	336.75	378.615	294.154	149.9	369.1	153.947	134.737	559.409	325.273	269.636	357.136	441.789	236.053	157.833	162.333	235.045	147.318	217.391	154.261	122.737	311.263	162.955	363.273
129.412	340.118	378.615	294.154	149.95	369.3	153.947	134.737	560.3	323.8	265.609	357.957	441.789	236.053	157.833	162.333	230.957	149.391	215.053	156.368	122.579	311.105	163.05	363.25
130.25	343.375	378.615	294.154	149.95	369.3	153.941	134.765	561.286	323.19	262.364	358.864	441.789	236.053	157.842	162.211	225.826	149.435	212.833	157.833	122.45	311.05	163.091	363.318
130.765	345.294	378.615	294.154	149.95	369.3	154	134.611	562	322.857	256.417	360.708	441.789	236.053	157.842	162.211	220.476	149.286	209.1	159.9	122.45	311.05	163.087	363.435
131.529	348.353	378.615	294.154	149.95	369.3	153.882	134.529	562	322.857	251.182	362.045	441.789	236.053	157.842	162.211	213.783	149.304	206	162.857	122.45	311.1	163.087	363.435
132.158	350.158	379.357	293.357	149.95	369.3	153.947	134.737	562.043	322.652	249.318	363.682	441.789	236.053	157.842	162.211	208.875	151.333	204.789	164.947	122.889	311.278	163.143	363.19
133.588	351.882	383.741	290.889	149.95	369.3	153.947	134.737	561.955	322.727	248.391	364.435	441.789	236.053	157.706	162.412	203.273	153.045	202.235	166.706	122.737	311.263	163	363
134.722	353.889	388.607	288.143	149.95	369.3	154.056	134.778	562	322.857	246.5	365	441.789	236.053	157.706	162.412	197.04	153.4	198.833	168.833	122.737	311.263	162.636	362.682
136	355.353	392.607	286.143	149.95	369.3	154	134.941	562	322.857	244.318	366.045	441.789	236.053	157.706	162.412	199.5	154.273	195	171.857	122.737	311.263	162.476	362.381
136.722	356.889	399.452	282.419	149.95	369.3	154	134.941	562	322.857	241.636	368.136	441.789	236.053	157.706	162.412	200.5	155.273	193.056	174.667	123.158	310.842	162.1	361.95
138.111	357.722	407.345	278.034	149.95	369.3	154	134.941	562	322.857	241.13	368.174	441.789	236.053	157.706	162.412	201.091	155.091	190.333	176.944	123.222	310.944	162.048	361.381
139	359.647	410.214	277.5	149.95	369.3	154	134.941	562.091	322.773	240.13	367.826	441.789	236.053	157.706	162.412	202.087	155.217	186.9	178.85	123.222	310.944	162	360.5
141	361.353	415.593	274.741	149.895	369.211	154.056	134.778	562.091	322.773	240.13	367.826	441.789	236.053	157.833	162.333	202.524	155.143	183	181.857	123.222	310.944	162.048	360.381
142.842	363.158	420.643	271.643	150	369.5	154.056	134.778	562.091	322.773	239.739	367.696	441.789	236.053	157.833	162.333	204.04	155.4	180.889	184.722	123	311	161.739	360.652
144.842	366.158	426.379	268.241	149.737	369.842	154.056	134.778	562.091	322.773	238.609	367.261	441.789	236.053	157.706	162.412	204.5	155.273	178.5	186.8	123.158	310.842	161.429	360.905
146.111	366.722	431.111	266.519	149.684	369.632	154	134.611	562.091	322.773	235.348	366.652	441.833	236.167	157.75	162.625	204.5	155.273	175.75	188.4	123.158	310.842	161.136	361
148	368.5	435.111	264.519	149.381	369.571	153.938	134.25	562	322.857	230.364	366.864	441.833	236.167	157.412	164.412	204.5	155.273	171.818	192.091	123.158	310.842	161.364	361.409
148.9	369.05	439.483	261.897	149.25	369.55	153.579	133.895	562.091	322.773	228.364	365.864	441.833	236.167	160.111	167.056	204.5	155.273	169.75	194.75	123.158	310.842	161	362
150	370.647	444.654	258.462	149.095	369.286	153.5	134	562.091	322.773	226.364	365.864	441.833	236.167	159.176	166.824	204.2	155.24	167.368	197.895	123.158	310.842	160.3	361.85
151	371.353	446.214	256.5	149.095	369.286	153.368	133.895	562.19	322.762	225.238	365.619	441.833	236.167	161	169.5	201.833	155.5	164.81	199.619	123.158	310.842	158.87	362.87
151.842	373.158	449	255.808	149.095	369.286	153.368	133.895	562.19	322.762	221.909	365.091	441.833	236.167	162	177	198.091	156.909	161.7	202.8	123.158	310.842	158.478	362.609
153.667	374.667	450.593	254.741	149.095	369.286	153.368	133.895	562.19	322.762	219.364	364.864	441.833	236.167	161.118	180.412	196.5	157.273	159.5	205.833	123.158	310.842	157.952	363.238
155.889	376.278	453.4	253.44	149.095	369.286	153.5	134	562.19	322.762	217.909	364.636	441.833	236.167	159.611	181.667	194.25	157.75	158.1	208	123.158	310.842	157.522	363.391
158.167	378.722	458.704	251.556	149.095	369.286	153.5	134	562.091	322.773	216.238	364.619	441.789	236.053	165.1	187.05	190.909	157.909	155.647	209.647	123.158	310.842	157.05	363.9
159.7	379.15	461.538	249.654	149.095	369.286	153.5	134	562.091	322.773	214.364	364.864	441.789	236.053	165.765	188.706	189.19	157.857	151.5	213.056	123.158	310.842	156.619	363.524
160.158	380.842	466.296	248.444	149.095	369.286	153.5	134	562.261	323	211.304	365.783	441.789	236.053	166.158	191.947	188	157.826	149.158	216.105	123.158	310.842	156	364
162.158	381.842	469.8	246.92	149.095	369.286	153.5	134	562.261	323	208.5	367.364	441.789	236.053	164.5	194.778	188	157.826	146.842	218.842	123.158	310.842	155.625	365.417
163.421	382.895	473.667	244.222	149.095	369.286	153.5	134	562.375	323.042	207.043	368.304	441.789	236.053	166.421	200.105	188.04	157.4	143.722	220.5	123.158	310.842	155.857	366.19
165.333	385.333	479.346	241.115	149.095	369.286	153.5	134	562.375	323.042	204.458	370.333	441.789	236.053	165.5	204.222	187.833	157.5	139.889	222.722	123.158	310.842	155.895	366.421
165.438	384.906	482.214	238.5	149.095	369.286	153.5	134	562.478	323.13	201.714	371.762	441.789	236.053	165.222	206.389	187.04	157.6	137.842	224.789	123.158	310.842	155.81	366.857
165.889	384.917	485.24	236.68	149.095	369.286	153.5	134	562.375	323.042	198.364	372.864	441.789	236.053	164.211	210.947	184.091	157.909	135.824	227.588	123.158	310.842	156.045	365.727
165.889	384.917	487.917	234.917	149.095	369.286	153.5	134	562.478	324.13	197.227	373.727	441.789	236.053	163.471	216.647	181.958	157.333	133.938	229.5	123.444	310.722	156.091	366.091
165.794	385.029	490.214	233.5	149.095	369.286	153.5	134	560.909	328.5	196.364	373.864	441.789	236.053	160	222	180.125	157.333	130.5	231.429	124.294	310.706	155.952	365.381
165.697	384.909	493.16	231.36	149.095	369.286	153.5	134	560.95	328.75	195.87	373.826	441.789	236.053	160.5	226.5	179.5	157.5	127.688	234.188	124.947	310.789	156.045	365.727
165.794	385.029	493.5	230.5	148.95	369.3	153.5	134	562.19	330.762	196.455	374.591	441.789	236.053	158.842	231.789	178.6	159.25	125.333	236.667	124.947	310.789	156	365.5
165.516	384.71	494.231	229.808	149.095	369.286	153.5	134	562.042	331.208	196.714	374.762	441.789	236.053	158.053	236.842	177.579	160.895	124.231	237.538	124.278	310.833	156.05	365.9
165.594	384.75	494.231	229.808	149.095	369.286	153.45	134.25	561.13	331.304	197.227	374.727	441.789	236.053	155.529	243.353	174.958	163.333	124.231	237.538	124.158	310.842	156.682	366.909
165.594	384.75	494.231	229.808	149.095	369.286	153.3	134.5	560.19	331.762	197.227	374.727	441.789	236.053	154.05	247.25	173.636	165.5	124.8	237.667	124.158	310.842	156.85	367.75
165.594	384.844	494.16	229.88	149.095	369.286	153.158	134.737	559.091	332.773	197.348	374.652	441.789	236.053	152.75	252.85	173.913	165.783	125.4	236.8	124.118	310.588	156.632	368.421
165.545	384.939	494.077	229.808	149.095	369.286	152.8	135.05	557	334.857	197.348	374.652	441.789	236.053	150.158	258.053	173.5	166.778	124.733	237.467	124.412	310.588	156.545	368.091
165.545	384.939	494.148	229.741	149.095	369.286	152.895	136.053	556.909	336.909	197.273	374.409	441.789	236.053	148.167	263.333	173.6	167.05	124.667	237.6	125	310.5	156.895	368.421
165.484	384.645	494.148	229.741	149.095	369.286	153.368	136.947	555.818	337.682	197.238	374.524	441.789	236.053	146.368	267.211	173.6	167.05	124.067	239.067	125.889	311.278	157.19	369.143
165.5	384.625	494.148	229.741	148.95	369.3	154.053	137.632	552.091	340.773	197.238	374.524	441.789	236.053	145.056	272.111	173.6	167.05	124.333	239.733	125.053	311.211	157.65	369.15
165.484	384.516	494.148	229.741	149.095	369.286	154.25	138.85	551.478	342.13	197.238	374.524	441.789	236.053	143.1	276.95	173.6	167.05	124.067	240.733	124.7	311.15	157	369.5
165.448	384.172	494.519	229.185	149.095	369.286	154.143	139.238	550.875	344.292	197.1	374.6	441.789	236.053	145.25	278.15	173.524	167.143	124.857	242.357	123.5	310.727	155.81	368.857
165.448	384.172	497.5	226.786	149.095	369.286	153.286	139.286	549.478	346.13	197.238	374.524	441.789	236.053	146.944	280.889	173.524	167.143	125.438	244.25	123.176	310.353	154.857	369.19
165.448	384.172	501.333	224.222	149.095	369.286	151	139.353	548.81	347.952	197.238	374.524	441.789	236.053	148.15	284.7	173.524	167.143	125.467	244.733	122.579	310.105	155.895	370.421
165.433	384.267	504.5	221.308	149.095	369.286	149.3	139.05	548.391	347.913	197.238	374.524	441.789	236.053	148.158	286.842	173.292	167.208	125.25	245.938	122.647	309.706	155.85	369.75
165.483	384.207	506.692	218.769	149.095	369.286	148.278	138.833	549.087	351.087	197.238	374.524	441.789	236.053	149.3	292.85	171.739	169.174	125.267	247.333	122.059	310	155.05	369.9
165.483	384.207	509.5	216.5	149.095	369.286	147.722	140.167	549.96	352.24	197.273	374.409	441.789	236.053	148.842	297.158	168.042	171.708	125.429	248.857	122.118	309.588	155.05	369.9
165.483	384.207	510.76	214.68	149.095	369.286	148.7	141.95	550.435	352.348	197.273	374.409	441.789	236.053	151	302	166.5	173.5	127.538	250.769	122	310.667	154.895	370.421
165.733	384.267	513.346	211.654	149.095	369.286	146.947	142.789	550.28	352.44	197.174	374.348	441.789	236.053	150.842	306.158	164.5	177.5	128.308	254.154	120.9	311.2	154.647	370.471
165.733	384.267	516.13	208.87	149.095	369.286	147.091	142.5	550.28	352.44	197.273	374.409	441.789	236.053	151.286	310.714	163.909	178.909	128.308	255.692	122.083	309.917	154.15	371.25
165.933	384.067	516.32	207.24	149.095	369.286	147	142.727	550.304	352.217	197.273	374.409	441.789	236.053	152.684	313.263	163.81	179.952	127.923	258	121.143	310.5	154.5	371.5
166.556	383.778	516.692	204.769	149.095	369.286	146.95	142.65	550.304	352.217	197.174	374.348	441.789	236.053	154.7	316.15	162.913	181.783	127.5	262.786	121.3	310.9	154.909	371.909
165.579	382.105	517.5	203.5	149.095	369.286	147.5	143.222	550.435	352.348	197.174	374.348	441.789	236.053	156.476	318.381	162.958	183.667	126.333	265.583	121.091	311.818	156.045	371.727
165.579	382.105	517.875	201.667	149.095	369.286	145	144	550.435	352.348	197.174	374.348	441.789	236.053	160.35	321.35	163.227	184.182	124.231	270.308	120.929	312.857	159.15	370.25
166.05	381.9	518.038	200.577	149.095	369.286	144.19	144.048	550.435	352.348	197.13	374.174	441.789	236.053	162.7	325.05	163.238	185.81	123.412	274.059	120	312.688	158.95	371.1
166.158	381.842	518.111	200.519	149.095	369.286	145.368	143.947	550.435	352.348	197.167	374.25	441.789	236.053	163.737	326.737	162.043	189.783	123.688	278.188	120	312.154	158.15	372.25
166.176	381.176	517.92	200.56	149.095	369.286	145.75	143.05	550.435	352.348	197.167	374.25	441.789	236.053	164.381	327.048	161.045	193.909	123.643	280.214	121.4	311.6	158.15	371.7
166.333	380.533	518	200.5	149.095	369.286	147.05	142.75	550.435	352.348	197.13	374.174	441.789	236.053	166	331	160.909	198.182	122.818	282.364	120.5	313.2	158.048	372.19
167.25	380.625	518	200.5	149.381	369.571	148.783	142.478	550.435	352.348	197.13	374.174	441.789	236.053	167.05	330.9	160.19	203.381	122.267	285.067	120.833	313.278	158.15	372.25
167.786	379.571	518	200.5	149.9	370.1	148.368	141.158	550.435	352.348	197.13	374.174	441.789	236.053	167.5	331	157.818	207.818	122.143	286.214	120.833	313.278	158.737	372.263
168.154	379.308	518	200.5	150.409	370.727	148.19	141.048	550.333	352.333	197.13	374.174	441.789	236.053	169.286	332.238	157.091	213.318	123	288.2	120.643	312.857	158.048	372.19
168.4	379.5	518	200.5	151.25	371.55	147.316	141.684	550.25	352.333	197.167	374.25	441.789	236.053	171.65	334.65	155.909	217.182	123.267	289.2	119.8	312	157.857	372
168.917	379.75	518	200.5	151.857	372	147.85	141.65	549.96	352.24	197.13	374.174	441.789	236.053	174.737	336.368	153.182	221.364	125.077	291.231	120.667	313.333	157.143	372
168.692	380	518	200.5	153.143	372.476	149.048	140.381	549.8	352.36	197.13	374.174	441.789	236.053	176.842	336.632	150.565	227	125.312	292.875	120.8	310.6	156.647	371.471
169	380	518	200.5	153.952	373.19	150.048	138.381	549.435	352.348	197.13	374.174	441.789	236.053	178.4	338.6	150.045	230.909	125.929	296.214	121.5	310	156	371
168.933	379.6	518	200.5	155.318	373.682	150.889	137.278	549.5	352.25	195.476	373.905	441.789	236.053	179.05	339.9	148.045	235.727	126.357	300.214	121.333	312.667	155.286	371.667
169.067	379.4	518	200.5	156.857	375	154	136.368	549.435	352.348	193.476	372.905	441.167	236.333	179.053	339.789	145.217	242.13	126.143	302.286	120.286	312.571	154.412	371.941
169.067	379.4	518	200.5	159.381	376.571	154.158	135.211	549.167	352.417	192.348	372.652	440.667	237	179.3	339.9	146.273	246.045	125.538	306.385	119.5	314	153.071	373.357
168.938	379.312	518	200.5	161.727	378	152.889	136.389	549.167	352.417	191.5	371	438.947	238.158	179.05	339.9	147	247.5	126	309.2	118.714	312.857	152.643	374.5
168.938	379.312	518	200.5	163.5	379.5	150.55	138.9	549.167	352.417	190.364	370.455	438.722	239.167	179.05	339.9	147.478	248.87	127.2	312.6	119.2	311.4	151.75	374.583
168.938	379.312	518	200.5	164.364	380.864	149.842	141.158	549.174	352.522	187.524	369.095	437.167	240.333	179.05	339.9	148.143	252.524	128.357	315.214	118.125	311.875	151.692	374.308
168.8	379.267	518	200.5	165.636	381.136	149.2	141.25	549.25	352.542	183.048	367.095	435.278	240.833	179.05	339.9	149.381	255.667	128.1	317.8	118	311.5	151.5	373.833
168.938	379.312	518	200.5	166.318	381.682	149	141	549.591	352.636	179.364	364.864	433.647	242.059	179.05	339.9	149.458	257.958	128.357	322.214	117.889	311.333	148.8	375.6
168.938	379.312	518	200.5	166.316	381.263	149.632	140.579	549.591	352.636	176.739	363.696	432.842	242.158	179.05	339.9	150.4	261.04	129.786	326.357	117.875	311.125	148.8	375.6
168.938	379.312	518.125	200.333	166.737	380.842	149.95	139.25	549.591	352.636	173.19	363.429	431.056	243.111	179.6	339.4	150.391	263.565	130.385	330.231	117.8	311	148.8	375.6
168.938	379.312	518	200.5	167.857	381	150.619	139	549.591	352.636	169.19	362.238	430	243.632	181.95	339.1	151.167	268.125	130.167	334.667	117.667	310.889	149.667	376.333
168.882	379.412	518	200.5	169.273	381	150.579	138.158	549.36	352.6	163.895	359.789	428.842	243.947	184	339.667	150.857	271	130.647	339.176	118.091	310.818	150.167	377.167
168.938	379.312	518.76	198.68	171.476	380.81	149.7	141.15	549.417	352.708	159.895	359.421	427.158	243.474	186.85	340.75	152.435	275.609	132.133	342.733	118.5	310	150.167	377.167
168.938	379.312	521.607	194.143	171.952	380.19	149.476	142.095	549.417	352.708	157.381	358.571	425.765	243.294	191.105	342.579	153.609	280.435	132.688	346.875	118.833	308.667	153	377
168.8	379.267	524.154	190.385	172.818	379.182	150.263	141.158	549.36	352.6	153.45	357.65	424.647	244.059	193.222	344.5	155.292	283.292	133.357	349.214	117.667	311.467	153	377
168.467	379.333	526.5	186.5	172.952	379.19	149.7	141.15	549.348	352.565	151.19	358.429	423.111	244.722	196.476	346.714	156.44	286.92	134.583	351.583	116.789	312.053	153	377
168.467	379.267	531.214	181.5	173.9	379.1	149.238	139.476	549.19	352.762	150.5	357.818	422.1	244.95	198.5	348.5	157.667	291.125	136.2	354.267	116.579	312.158	153	377
168.312	379.312	534.333	175.778	173.857	379	148.3	138.6	549.19	352.762	150.19	357.238	421	244.5	203	349.5	158.476	294.81	137.267	355.333	116.105	312.421	153	377
168.312	379.312	537.13	172.13	174.524	378.381	147.429	138.905	549.19	352.762	150.5	356	419.722	244.167	206.857	352	160.696	298.217	139.083	356.5	116.238	312.524	153	377
168.294	379.412	539.24	169.32	174.952	378.19	147.955	140.273	549.318	352.818	151.85	355.3	417.947	244.158	208.85	352.25	160.917	300.292	140.077	357.462	116.35	312.8	153	377
168.294	379.412	541.231	164.192	175.091	378.182	147.619	141.048	549.318	352.818	152.15	354.35	416.842	243.947	211.619	352.048	162.391	302.957	140.538	357.923	116.158	313.158	153	377
168.188	379.5	545.24	159.08	175.391	377.957	148.263	140.947	549.318	352.818	152.19	353.429	415.5	243.778	215	350.762	163.391	306.957	140.538	357.923	116.158	313.158	153	377
168.062	379.688	546.783	155.217	175.95	377.3	148.3	140.85	549.318	352.818	151.947	352.737	414.667	243.389	217.842	349.842	164.909	309.318	140.643	357.714	116.158	313.158	153	377
168.062	379.688	549.28	150.64	175.952	377.19	147.7	141.15	549.318	352.818	151.318	352.682	412.632	242.842	221.421	348.105	165.333	310.667	141	357.615	116.15	312.8	153	377
168.062	379.688	550.913	146.565	176.19	377.095	147.429	139.905	549.318	352.818	151.526	352.263	411.947	242.158	223.682	346.045	165.391	310.957	141.062	357.875	115.789	313.053	153	377
168.062	379.688	554	140.5	176.783	377.087	147.286	140.19	549.318	352.818	151.318	352.682	411	241.857	226.286	345.286	165.273	311	141.267	357.333	114.933	313.267	153	377
168.062	379.688	553.909	134.682	176.762	376.81	147.81	140.667	549.318	352.818	152.05	352.8	410.842	241.789	227.15	344.3	165.043	311.087	141.267	357.333	115.071	313.571	153	377
168.062	379.688	554.174	133.783	177.952	377.19	148.143	141.524	549.318	352.818	152.273	352.682	410.471	241.647	230.15	344.3	165.043	311.087	141.133	357.467	115.154	313.385	153	377
168.188	380.312	555.048	132.19	178.857	377	148.2	142.65	549.318	352.818	152.19	352.619	409.765	241.294	230.952	344.619	165	311	141.267	357.333	115.154	313.385	153	377
169	382.5	555.826	131	179.909	377.091	147.636	142.864	549.391	352.913	152.136	352.727	409.167	241.333	230.85	344.35	165	311	141.267	357.333	115.25	313.688	151	374
169.812	382.688	556.13	130.826	181.048	375.81	147.25	143.4	548.96	353.24	152.238	352.619	408.25	241.15	230.762	344.286	165	311	141.133	357.267	115.133	314.067	151	372
170.882	384.412	557.13	131.826	181.955	375.909	147.5	144.5	549.6	355.32	152.35	352.55	406.75	240.85	230.952	344.381	165	311	141.267	357.333	115.071	314.214	148.368	370.947
172.188	386.312	559	132.5	183.182	376.182	146.75	144.6	548.182	357.182	152.842	352.211	405.765	239.294	231.81	345.048	165.125	311	141.188	357.188	115.188	314.5	148.409	370.636
173.111	387.056	558.619	132.571	185.429	377.619	146.778	145.5	546.6	359.65	153	352.222	405.5	240.5	233.85	346.7	165.125	311	141.133	357.267	115.562	315.312	148.364	370.409
175.222	387.5	559	132.5	187.955	377.909	148	147.333	546.591	360.182	153	352.222	404.579	240.895	235.5	347.5	165.043	311.087	141.133	357.267	115.375	315.812	148.238	370.381
176.889	388.056	559.292	133.042	189.857	379	147	148.667	546.13	361.522	153.15	352.35	403.389	240.222	238.652	347.739	165.043	311.087	141.059	357.176	115.467	315.667	148.238	370.381
178.05	388.9	559.522	133.391	191.952	380.619	146.105	150.579	545.381	363.952	153.19	352.429	402.857	239.429	243.1	347.05	165	311	141.188	357.188	115.235	315.824	148.238	370.381
180	389.5	559.826	134	193.348	381.565	145.688	154.188	544.75	364.85	153.19	352.429	401.263	239.263	245.81	345.476	165	311	141.133	357.267	115.235	315.824	148.238	370.381
182	390	559.826	134	194.952	383.19	145.895	157.211	542	366.435	153.091	352.545	400.15	239.25	247.5	344.5	165.043	311.087	141.133	357.267	115.647	317.412	148.238	370.381
185.278	389.722	559.909	133.909	197	385.5	145.882	158.588	539.87	368.043	153.19	352.429	398.053	241.158	250.9	342.95	165.043	311.087	141.133	357.267	117.238	322.19	148.238	370.381
187.25	389.938	559.909	133.909	198.952	386.19	145.105	159.579	539.4	368.25	153.19	352.429	396.947	240.842	253.381	342.524	165	311	141.059	357.176	117.238	322.19	148.238	370.381
190	391.333	559.909	133.909	200.909	388.091	143.722	160.611	538.421	368.895	153.4	352.35	395.5	240.222	255.095	342.762	165	311	141.143	357.286	117.158	322.158	148.238	370.381
190	390.667	559.909	133.909	201.391	388.957	142.941	162.412	537.421	370.105	154.19	351.952	393.9	239.95	256.5	341.5	165	311	141.143	357.286	117.25	323.05	148.238	370.381
192.062	390.875	559.952	133.381	202.87	389.826	142.167	163.667	535.909	370.909	154.318	351.682	391.9	240.95	257.571	340.571	165	311	141.143	357.286	117.15	324.3	148.238	370.381
191.882	390.588	560.2	132.96	204.333	390.875	141	164.5	534.35	371.75	154.667	351.476	389.053	241.158	258	340.727	165.043	311.087	141.143	357.286	117.368	325	148.238	370.381
192.118	390.412	560.4	132.04	205.708	391	139.895	166.421	533.421	372.895	155.3	351.05	387.5	241.222	258.182	340.818	165.043	311.087	141.133	357.267	117.25	325.05	148.286	370.333
193.25	390.438	559.909	130.909	206.714	391.238	138.118	170.412	530.87	374.043	156.19	350.952	385.762	240.381	258.182	340.818	165.043	311.087	141.133	357.267	117.368	326	148.05	370.1
194.333	390.067	559	130	207.045	391.273	137.167	175.667	530.043	374.652	156.111	351.389	384.476	240.619	258.182	340.818	165.043	311.087	141.188	357.188	117.842	327.737	148.048	370.238
194.692	389.538	557.917	130.083	207	390.5	136.895	179	528.478	375.478	156.318	352.182	383.75	240.95	258.182	340.818	165	311	141.188	357.188	117.889	327.944	148.05	370.1
194.143	389.071	557.909	128.909	207.952	390.19	134.118	183.412	527.333	375.619	156.429	352.429	383.053	241.158	258.182	340.818	165	311	141.133	357.267	117.789	328.053	148.158	370.053
193.857	388.5	556.955	127.273	208.217	389.913	133	187	525.1	375.95	157.05	353.2	382.263	241.263	258.182	340.818	165	311	141.133	357.267	117.889	327.944	148.158	370.053
194.231	388.154	557	126.826	208.391	389.565	132	189.889	524.364	376.5	157.75	353	382.5	241	258.304	340.783	165	311	141.133	357.267	117.789	328.053	148.158	370.053
194.429	388.214	557	126.5	209.174	389.261	131.722	192.611	522.696	377.826	159.1	352.9	382.1	241.05	258.381	341	165	311	141.133	357.267	117.789	328.053	148.158	370.053
194.267	388.333	557	126.5	210	389.5	130.118	197.412	522.211	378	160.364	352.545	382.412	240.882	258.158	341.158	165	311	141	357.143	117.789	328.053	148.158	370.053
194.267	388.333	556.273	125.955	210.783	389.087	129.25	200.438	521.455	377.364	163.591	351.818	382.412	240.882	258.5	341.5	165	311	141	357.143	117.789	328.053	148.158	370.053
194.429	388.214	556.667	125.875	211.045	389.273	127.895	203.421	521.545	377.591	165.261	353.522	382.3	241.15	261.391	343.478	165	311	141	357.154	117.789	328.053	148.158	370.053
194.429	388.214	556.909	125.909	211.25	389.167	127.1	203.9	521.591	377.818	167.478	356.13	382.3	241.15	265.238	345	165	311	141.231	356.538	117.75	327.95	148.158	370.053
194.429	388.214	556.909	125.909	211.25	389.167	127	205	521.2	377.95	168.5	356.909	382.3	241.15	268.9	347.1	165	311	140.929	356.429	117.789	328.053	148.158	370.053
194.429	388.214	556.909	125.909	211.227	389.091	127.789	205.053	521.1	378.1	169.111	355.889	382.3	241.15	271.818	347.182	164.87	311	140.867	356.267	117.789	328.053	148.158	370.053
194.429	388.214	556.909	125.909	211.348	389.087	128	205.5	521.1	378.1	170.5	355.727	382.3	241.15	276.182	347.818	164.87	311	140.267	356.333	117.789	328.053	148.278	370.111
194.429	388.214	557	125.826	211.348	389.087	128.579	205.684	521.1	378.1	173.714	355.429	382.3	241.15	277.619	348.476	165	311	140.267	356.333	117.789	328.053	148.278	370.111
194.429	388.214	556.909	125.909	211.348	389.087	128.722	205.611	520.75	378.15	174.81	355.952	382.3	241.15	277.5	349	165	311	139.688	355.75	117.789	328.053	148.278	370.111
194.429	388.214	556.909	125.909	211.348	389.087	128.632	205.737	520.261	378.565	176.565	356.783	382.3	241.15	277.421	349.105	165	311	138.909	355.091	117.789	328.053	150.053	370.842
194.429	388.214	556.909	125.909	211.348	389.087	128.632	205.737	519.783	378.783	179.727	356.909	382.3	241.15	277.25	349.05	165	311	138.267	355.333	117.789	328.053	150.15	370.3
194.429	388.214	556.909	125.909	211.13	389.174	128.632	205.737	519.909	379.091	180.783	355.783	382.3	241.15	277.15	349.3	165	311	137.5	354.875	117.789	328.053	149.947	370.158
194.429	388.214	556.909	125.909	211.045	389.091	128.632	205.737	520.4	379.75	181.217	355.522	382.3	241.15	277.15	349.3	164.87	311	137.077	354.231	117.889	328.111	149.947	370.158
194.429	388.214	556.909	125.909	210.909	389.091	128.632	205.737	520.095	380	181.143	355.143	382.3	241.15	277.263	349.316	164.87	311	136.143	354.286	117.842	328.263	149.947	370.158
194.429	388.214	556.619	125.571	210.667	389.042	128.632	205.737	520	380.048	181.227	354.636	382.3	241.15	277.368	349.053	164.87	311	135.588	355	116	330	149.947	370.158
194.143	388.071	556.083	124.917	210.667	389.042	129.105	207.789	519.75	380	181.478	354.739	382.3	241.15	278.526	348.368	165	311	135	354.8	116	330	150.05	370.1
194.231	388.154	556.083	124.917	210.56	389.08	130.4	213.15	519.19	379.571	181.696	354.652	382.3	241.15	280.52	347.12	165	311	134.5	354.125	119	329	150.05	370.1
194.429	388.214	556.083	124.917	210.56	389.08	127.529	220.118	517.864	379.773	181.696	354.652	382.3	241.15	281.952	348.381	165	311	134.312	353.5	119	329	149.947	370.158
194.231	388.154	556.091	124.091	210.333	388.875	127.562	226.75	518.25	380.55	182.227	354.636	382.3	241.15	283.318	349.409	165	311	133.412	352.059	119	329	149.947	370.158
194.231	388.154	556.05	124.3	210.217	388.913	128.25	230.05	516.25	381.55	182.905	354.476	382.3	241.15	283.474	349.632	165	311	133.286	351	119	329	150.312	369.938
194.231	388.154	555.952	124.619	210.091	388.909	128.842	232.842	515.529	381.059	183.045	354.864	382.3	241.15	283.909	350.091	165	311	133.071	350.929	119	329	150.462	369.846
194.429	388.214	555.955	124.727	210.091	388.909	127.842	235.842	515.25	381.55	184	355.136	382.3	241.15	285.19	350.952	165	311	133.154	350.769	119	329	150.077	370.154
194.429	388.214	555.333	124.857	210.091	388.909	130.278	237.111	512.714	381.714	183.955	354.591	382.3	241.15	286.5	351.5	164.87	311	133.385	350.769	119	329	150	371.5
194.429	388.214	555.174	125	210.091	388.909	133.2	237.5	510	387	184.174	354.391	382.3	241.15	288.875	351.542	165	311	133.294	350.353	116	332	150.5	371.5
194.429	388.214	554.955	125.273	210.091	388.909	135.565	239.435	510	387	184.364	353.773	382.3	241.15	291.08	351.56	165.304	310.783	133.167	350.444	116	332	150.444	371.667
194.429	388.214	555.105	126.421	210.091	388.909	137.81	241.048	510	387	184.957	353.826	382.3	241.15	292.125	353.333	165.696	311.217	132.933	350.667	116	332	150.625	371.625
194.231	388.154	555	126.826	210.091	388.909	140	241.5	510	387	185.273	354.409	382.3	241.15	294.5	354.778	166.333	311.667	133.294	350.353	116	332	151.111	371.778
194.143	388.071	554.19	126.143	210.091	388.909	142.136	243.636	510	387	186.043	354.478	382.3	241.15	295.773	355.409	168.792	313.667	133.312	350.188	118	332	151.111	371.778
194.143	388.071	553.955	125.5	210.091	388.909	141.955	242.818	506	387	186.217	354.522	382.19	241.143	297.5	357	170.333	315.667	133.312	350.188	118	332	151.3	371.8
194.143	388.071	552	124.609	210.091	388.909	147.783	249.304	506	387	186.125	354.5	381.789	240.947	299.5	357.5	172.304	318.783	133.312	350.188	118	332	151.286	371.429
194.429	388.214	550.091	123.091	210.091	388.909	150.238	251.286	511	385	186.125	354.292	380.9	240.7	301.81	356.857	175.88	323.48	133.556	350	118	336	151.286	371.429
194.429	388.214	549.81	121.857	210.091	388.909	150.043	253.391	510	383	186.043	354.261	379.95	240.1	303.5	356	179.95	326.9	133.125	349.625	118	336	151.286	371.429
194.429	388.214	549.091	120.091	210.091	388.909	153.435	256.652	510	383	186.043	354.261	378.053	241.158	308.3	356.9	181.333	330.875	133.375	348.625	118	336	151.286	371.429
194.231	388.154	548.917	119.083	210.091	388.909	153.261	262.565	510	383	186.125	354.292	375.75	241.95	310.526	355.632	184.5	335	133.167	347.833	118	336	151.286	371.429
194.231	388.154	548.238	117.81	210.091	388.909	155.318	268.682	510	383	186.045	353.864	374.19	242.619	311.81	354.952	188.292	338.292	132.875	346.688	118	336	151.286	371.429
194.231	388.154	547.391	115.913	210.091	388.909	156.125	272.792	518	379	186.125	353.625	371.9	242.7	316.96	354.4	191	342.609	132.625	345.688	118	336	151.286	371.429
194.429	388.214	545.762	114.19	210.091	388.909	155.429	276.619	518	379	186.217	353.522	369.842	243.053	318.333	355.714	194.24	347.2	132.286	344.929	118	336	151.286	371.429
194.429	388.214	543.045	114.727	210.091	388.909	155.261	278	518	379	186.217	353.522	368.158	242.947	319.526	357.368	195.125	350.833	131.6	344.333	118	336	151.2	371.6
194.429	388.214	542.227	112.909	210.091	388.909	154.5	278.727	518	379	186.217	353.522	367.632	242.211	322.818	358.591	195.609	351.783	131	344.647	118	336	151.5	372
194.429	388.214	540.087	113.565	210.091	388.909	154.708	278.708	518	379	186.217	353.522	365.947	242.842	326.273	358.409	196	352.5	130.125	343.562	118	336	151	372
194.429	388.214	538.857	114.19	210.048	388.81	154.708	278.708	517	379	186.217	353.522	364.05	243.9	327	359	196.5	354	129.647	341.765	118	337	150.667	372.333
194.429	388.214	537.227	113.909	210.048	388.81	154.708	278.708	517	379	186.217	353.522	362.19	244.143	330	360.143	197.346	355.846	130.765	339.588	118	336	151.333	370.556
194.429	388.214	535	113.609	210.091	388.909	154.708	278.708	517	379	186.217	353.522	360.9	244.95	332.864	359.682	199.308	357.962	130.867	338.467	118.5	337.8	151.333	369.222
194.429	388.214	533.636	111.591	209.909	389.091	154.708	278.708	515	379	186.217	353.522	359.111	245.278	336.762	357.714	200.783	362.304	130.357	336.429	118.5	337.8	151.273	369.273
194.615	388.231	530.909	108.909	209.542	388.875	154.708	278.708	515	379	186.217	353.522	357.75	244.95	342.5	355.5	201	363.174	129.5	334.812	118.5	337.8	147.964	368.214
194.615	388.231	528.773	108.091	209.542	388.875	154.708	278.708	515	379	186.217	353.522	356.529	244.647	344.6	354.4	201	364.5	129.706	333.882	118.5	337.8	148.545	368.788
194.615	388.231	528.333	107.857	209.435	388.826	154.783	278.783	515	379	186.217	353.522	355.19	244.952	348.5	351	201.308	365.115	129.062	333.188	118.5	337.8	149.355	369.387
194.615	388.231	527.87	107.174	209.522	388.783	154.783	278.783	516	377	186.217	353.522	352.95	246.1	350.571	350.429	202.125	366.833	127.889	333.333	118.5	337.8	150.172	369.897
194.615	388.231	526.952	106.81	209.542	388.875	154.783	278.783	516	377	186.217	353.522	350.611	247.333	353.048	349.619	204.048	369.381	128.556	332.833	118.25	338	150.172	370.103
194.615	388.231	525.136	105.727	209.542	388.875	154.783	278.783	516	377	186.217	353.522	349.053	248.158	356.45	350.1	204	372.174	127.333	331.556	118.333	337.889	150.63	370.519
194.615	388.231	523.778	105.5	210.227	389.091	154.708	278.708	516	377	186.217	353.522	347.5	248.5	358.842	350.158	203.208	372.708	126.882	331.647	118.444	337.889	151.143	370.25
195	388.154	517.8	107.92	211.091	389.682	155	279.13	517	380	186.217	353.522	346.167	248.556	362.85	349.3	202.304	372.783	126.5	331.444	118.444	337.889	151.219	370.531
195	388.154	517	106.826	212.05	390.1	158.391	285.348	517	380	186.217	353.522	344.947	248.368	366.15	349.7	201.24	373.6	126.412	330.882	118.333	337.889	151.312	371.094
194.786	388.214	516.05	106.3	214	390.391	161.038	289.846	517	380	186.217	353.522	342.579	249.895	370.25	347.95	200.04	374.92	125.706	330.824	118.333	337.889	151.424	371.576
195	388.154	516	106	214.952	391.19	162.409	301.727	517	377	186.217	353.522	341.05	250.75	376	346.864	198.667	375.042	124.737	330.842	118.25	338	151.467	370.733
194.615	388.231	516.083	105.917	215.05	391.1	165	306.5	517	377	186.217	353.522	338.947	250.211	378.9	344.05	197.04	375.92	124.824	329.647	118.333	337.889	151.25	370.969
194.615	388.231	515.917	106.083	215.909	392.091	170.037	315.185	517	377	186.217	353.522	337.333	251	381.158	341.842	195.917	375.917	124.294	329.059	118.333	337.889	151.562	370.969
194.615	388.231	516.083	105.917	216.909	392.091	170.417	321.25	517	377	186.217	353.522	335.5	250.5	384.714	339.286	194.667	376.125	123.895	329	118.333	337.889	152.128	371.205
194.615	388.231	516.083	105.917	219.091	390.909	169.435	325.609	516	377	186.217	353.522	333.826	250	387.238	337.381	194.375	376.292	123.857	328.286	118.333	337.889	152.111	374.056
194.5	388.143	516.083	105.917	220.619	391.476	168.885	327.692	516	377	186.217	353.522	331.727	249.045	389.5	333.25	194.304	376.391	123.737	327.842	118.5	337.8	152.833	374.278
194.857	388.071	516	105.826	223	391.609	168.435	328.391	519	378	186.217	353.522	331	249	391.091	330.5	194.292	376.292	124.733	327.533	118.333	337.889	153.824	375.824
194.857	388.071	516	105.826	223.917	391.708	168	328.5	518	378	186.217	353.522	329.75	248.85	392.944	328.111	194	376.174	126.158	327.053	118.5	337.8	150	366
194.833	388.167	516	105.826	225.091	391.682	167.875	328.333	518	378	186.217	353.522	328.5	248.778	395.1	325.95	194.125	376.167	126.688	327.188	118.333	337.889	151	365
194.692	388.077	516	105.826	226.667	391.042	167.8	328.24	518	378	186.217	353.522	327.1	247.95	396.85	323.3	193.826	376	126.688	326.688	118.333	337.889	151	365
194.692	388.077	516	105.826	227.714	391.238	167.769	328.115	518	378	186.217	353.522	325.778	247.611	397.4	321.7	193.773	375.909	126.824	325.647	118.444	337.889	150	365
195.273	388	516	105.826	228.909	391.091	167.769	328.115	515	382	186.217	353.522	322.81	247.143	398.842	319.158	193.542	375.875	126.688	325.188	118.444	337.889	150	366
194.9	388	516	105.826	229.091	390.909	167.8	328.24	515	382	186.217	353.522	322.05	247.25	400.944	317.833	193.542	375.875	126.8	325	118.25	338	149.25	363.95
190.382	389.324	516	105.826	229.609	390.957	167.8	328.24	512	379	186.217	353.522	321.3	248.85	401.714	317.286	193.542	375.875	126.875	323.625	118.444	337.889	149.3	362.85
191.774	389.097	516	105.826	229.609	390.957	167.8	328.24	512	379	186.217	353.522	319.667	248.389	401.842	318.158	193.542	375.875	125.778	322.722	118.333	337.889	149.1	361.95
192.727	387.773	516	105.826	230	391	167.8	328.24	512	379	186.217	353.522	317.421	247.895	402.842	318.158	193.542	375.875	125.688	321.312	118.333	337.889	148.857	361.81
193.364	386.136	516	105.826	230.091	390.682	167.846	328.346	512	379	186.217	353.522	317	247.632	403.85	319.3	193.542	375.875	125.824	320.647	118.25	338	149.091	360.318
193.571	385.762	516	105.826	230.091	390.682	167.846	328.346	510	379	186.217	353.522	315.1	247.95	405.714	319.905	193.542	375.875	125.316	319.421	118.25	338	150.1	358.95
192.478	386.087	516	105.826	230	390.609	167.846	328.346	510	379	186.217	353.522	314.333	248.611	408.158	321.842	193.542	375.875	126.824	317.647	118.25	338	149.739	357.652
192.591	386.136	516	105.826	230.227	390.091	167.846	328.346	509	379	186.217	353.522	313.211	248.947	410.5	322	193.542	375.875	126.588	316.588	118.25	338	151.952	355.762
196	379.5	516	105.826	230.227	390.091	167.846	328.346	509	379	186.217	353.522	313	249	412.286	322.714	193.542	375.875	125.895	315	118.25	338	153	353
196.895	378.421	516	105.826	230.091	390.773	167.846	328.346	507	382	186.217	353.522	311.9	249.05	413.952	322.381	193.522	375.783	126.167	314	118.25	338	156.81	353.095
199	379.5	516	105.826	230.667	391.042	167.8	328.24	502	386	186.217	353.522	310.789	249.053	417.3	322.85	193.522	375.783	125.765	312.765	118.333	337.889	158.818	353.5
199.222	381.5	516	105.826	230.565	391.087	167.778	328.444	502	386	186.217	353.522	309.529	249.353	420.85	322.3	193.522	375.783	124.944	309.944	118.333	337.889	161.3	352.9
201	380.5	516	105.826	230.542	391.875	167.778	328.444	503	386	186.75	353.75	308.3	249.85	423.15	321.7	193.522	375.783	124.158	308.053	118.333	337.889	165.909	351.909
202.222	381.5	515.609	106.043	230.783	392.043	167.885	328.692	503	386	188.217	355.522	307.25	250.15	425.85	320.3	193.522	375.783	123.706	307.176	118.25	338	169.6	351.04
204	380.5	514.5	106	231	392.391	168.696	329.826	500.529	384.118	189.958	356.708	306	251.632	429.85	318.3	193.522	375.783	125.5	306.188	118.417	337.083	173.083	351.917
203.895	379.421	512	105.174	231.217	392.304	169.154	331.462	500.81	383.81	193.045	358.864	305.737	252.737	432.286	315.714	193.522	375.783	124.824	304.824	118.417	337.083	175	351.826
203.222	379.5	510	104.5	231.091	392.545	169.333	331.667	500.941	383.235	195.957	361.261	304.842	252.789	435.158	313.842	193.522	375.783	124.786	302.143	121	340	180.045	351.273
202.895	378.421	506.105	103.421	231.333	392.542	169	331.654	500.412	383.706	198.913	364.478	303.667	253.389	439.286	310.714	193.522	375.783	123.8	299.4	121	340	183.917	350.917
201.381	376.571	504.083	102.917	231.348	392.087	169	331.654	501.312	383.5	202.292	365.583	302.529	254.353	442.421	308.895	193.522	375.783	122.722	297.778	121	340	187.143	351.524
202.857	377.19	502	102	231.174	392	169	331.654	502.056	383.833	206.458	368.667	301.05	255.25	445.15	305.7	193.522	375.783	121.688	295.312	120	340	191.955	350.727
203.478	377.261	500	101.826	231.091	391.909	169	331.654	502.25	383.25	208.826	369.043	300.25	256.15	446.95	304.1	193.4	375.04	122.824	294.647	120	340	197.667	350.042
204.5	377.5	496.458	102.125	231.174	392	169	331.654	502.071	382.429	213.84	371.28	299.75	256.85	449.842	301.158	193.217	374.609	123.158	293.053	120	340	201.217	350.913
203.44	377.08	495.045	102.5	231.083	392.083	169	331.654	498.769	383.231	220.2	373.76	299.9	257.05	451.95	299.1	193.32	374.76	123.167	291	120	340	205.05	350.1
205	377.5	491.458	102.125	230.87	391.826	169	331.654	496.222	383.944	223.6	374.95	300.25	257.15	453.85	295.3	193.24	374.88	122.778	288.722	120	340	210	348
205.75	378.6	487.458	102.333	230.917	391.708	169	331.654	493.581	383.065	227.76	376.2	300.529	257.353	454.286	291.714	193.087	374.739	121.278	285.944	120	340	214.565	347.391
207.895	378.421	485.045	102.273	230.72	391.64	169	331.654	494.3	382.833	232.565	378.609	300.529	257.353	456.286	288.714	193.304	374.391	121.158	284.053	120	340	218.5	346.909
209.409	380.682	482.435	100.913	230.435	391.826	169	331.654	494.167	382.467	235.077	378.423	300.529	257.353	459.286	284.714	193.304	374.391	122.167	281.833	120	340	222.783	345.087
214.381	376.429	479.952	101.333	230	391.5	169	331.654	494.241	382.517	238.077	378.423	300.529	257.353	460.7	281.15	193.304	374.391	122.588	280.118	120	340	226.75	344.208
215	376.5	477.048	102.238	230	390.609	169	331.654	493.818	383.182	242	378.48	300.529	257.353	461.842	277.158	193.143	374.524	122.263	277.737	120	340	231.864	343
217.143	377.476	474.864	102.955	229.909	391.091	169	331.654	493.667	383.242	247.609	380.783	300.529	257.353	463.15	274.7	193.091	374.636	121.278	275.944	120	340	235.75	340.208
219.273	377.5	472.318	103.864	229	391.391	169	331.654	493.4	382.8	250.04	381.2	300.529	257.353	465.421	271.895	193.143	374.524	120.833	273.111	120	340	239	338
219.5	377.364	469.522	103.609	228.783	391.304	169	331.654	495	383	252.692	381.115	300.529	257.353	466.15	267.7	193.143	374.524	121.412	272.353	120	340	242.24	336.64
219.44	377.08	467.261	103.348	227.458	391.125	169	331.654	495	383	255.174	381.043	300.529	257.353	466.85	264.3	193.182	374.409	121.944	271.722	120	340	245.273	334
220	377.5	462.792	104.417	226.435	390.826	169	331.654	497	383	258.13	380.783	300.529	257.353	467.619	262.048	193.304	374.391	121.733	271.267	120	340	248.583	330.5
221.19	377.571	459.5	104.5	225.783	391.087	169.5	331.727	497	383	264.52	384.32	300.529	257.353	467.286	261.714	193.292	374.292	121.688	270.562	120	340	252.24	328.64
222.381	378.571	457.136	105	224.818	391.182	172.5	335.727	497	383	268.708	384.583	300.529	257.353	466.3	261.85	193.308	374.115	121.294	270.294	121	344	255.68	326.24
223.381	378.571	455.05	105.1	222.952	389.19	174.5	338.5	497	383	272.708	384.583	300.529	257.353	466.7	262.15	193.308	374.115	121.294	269.882	121	344	258.36	322.76
223.609	379.217	451.522	104.609	222.091	388.909	174.929	340.893	497	383	276.24	385.36	300.529	257.353	466.7	262.15	193.308	374.115	121.125	269.688	121	344	261.19	319.952
225.857	380.524	449.318	104.136	220.045	389.273	176	342.5	497	383	283.154	386	300.529	257.353	466.7	262.15	193.308	374.115	121.357	269.286	121	347	263.917	316.625
226.5	380.5	445.391	105.217	219.409	389.727	176.769	343.115	497	383	289	386.68	300.529	257.353	466.7	262.15	193.308	374.115	121.188	268.438	121	347	266.714	313.714
227.273	379.5	443.318	106.136	218.909	390.091	176.926	343.593	496	386	291.8	386.56	300.529	257.353	466.7	262.15	193.308	374.115	121.688	267.312	121	347	268.913	310.217
226.857	379.524	440.13	106.87	217.048	389.381	176.609	343.696	496	386	296.44	387.32	300.529	257.353	466.7	262.15	193.308	374.115	121.778	265.722	122	353	271.391	308.478
227.44	379.08	437	106	216.048	389.381	176.609	343.696	496	386	302.042	387.417	300.667	257.389	466.7	262.15	193.174	374.304	121.733	264.2	122	353	274.043	304.609
227.5	378.636	433.522	105.609	216.227	389.091	176.609	343.696	494	386	307.522	387.783	300.667	257.389	466.7	262.15	193.174	374.304	122.118	262.353	122	353	277.5	300.5
227.5	377.833	430.783	106.087	216.045	389.273	176.609	343.696	494	386	310.32	387.68	300.667	257.389	466.7	262.15	193.174	374.304	122	260.812	122	353	280.583	298.958
227.56	377.92	427	107	216.045	389.273	176.609	343.696	493	387	314.64	388.44	300.667	257.389	466.7	262.15	193.174	374.304	120.688	258.688	125	356	283.714	295.714
227.5	378	423.783	108.087	215.565	389.391	176.609	343.696	493	387	320.773	388.818	300.667	257.389	466.7	262.15	193.174	374.304	121.75	257.312	127	363	286.652	291.87
227.9	377.7	420.667	108.125	214.952	389.19	176.609	343.696	497	386	325.042	388.417	300.667	257.389	466.7	262.15	193.174	374.304	122.75	256.062	130	362	289.478	289.696
[truncated: 711 more rows]

## Sheet: experiment2_5min
NO.1_X	NO.1_Y	NO.2_X	NO.2_Y	NO.3_X	NO.3_Y	NO.4_X	NO.4_Y	NO.5_X	NO.5_Y	NO.6_X	NO.6_Y	NO.7_X	NO.7_Y	NO.8_X	NO.8_Y	NO.9_X	NO.9_Y	NO.10_X	NO.10_Y	NO.11_X	NO.11_Y	NO.12_X	NO.12_Y	NO.13_X	NO.13_Y	NO.14_X	NO.14_Y	NO.15_X	NO.15_Y	NO.16_X	NO.16_Y	NO.17_X	NO.17_Y	NO.18_X	NO.18_Y	NO.19_X	NO.19_Y	NO.20_X	NO.20_Y
[truncated: 1,197 more rows]

[truncated: 4 more sheets: experiment2_10min, experiment2_30min, experiment2_3h, experiment2_con]
